# Supplementary material for: Spelling interface using intracortical signals in a completely locked-in patient enabled via auditory neurofeedback training
Source: Nat Commun. 2022 Mar 22;13:1236. doi: 10.1038/s41467-022-28859-8 (PMC8941070; doi:10.1038/s41467-022-28859-8)
Supplement: Supplementary file 7 — Source Data [file 41467_2022_28859_MOESM7_ESM.xlsx]

## Sheet: Figure 2A
trial	trial_data	trial_times	target	decision
0	[0.78571429 0.77380952 0.92857143 0.92857143 0.92857143 0.92857143 0.92857143 1. 1. 0.92857143 1. 1. 1. 1. 1. 1. 1. 1. 1. 1. 1. 1. 1. 1. 1. 1. 1. 1. 1. 1. 1. 1. 1. 1. 1. 1. 1. 1. 1. 1. 1. 1. 1. ]	[-1.5 -1.45 -1.4 -1.35 -1.3 -1.25 -1.2 -1.15 -1.1 -1.05 -1. -0.95 -0.9 -0.85 -0.8 -0.75 -0.7 -0.65 -0.6 -0.55 -0.5 -0.45 -0.4 -0.35 -0.3 -0.25 -0.2 -0.15 -0.1 -0.05 0. 0.05 0.1 0.15 0.2 0.25 0.3 0.35 0.4 0.45 0.5 0.55 0.6 ]	up	up
1	[0.5 0.5 0.5 0.5 0.5 0.5 0.5 0.5 0.5 0.5 0.5 0.5 0.5 0.5 0.5 0.5 0.41666667 0.5 0.33333333 0.25 0.25 0.25 0.16666667 0.16666667 0.08333333 0.16666667 0.16666667 0.30952381 0.39285714 0.53571429 0.53571429 0.46428571 0.53571429 0.46428571 0.46428571 0.39285714 0.46428571 0.38095238 0.30952381 0.14285714 0.14285714 0.29761905 0.22619048 0.22619048 0.1547619 0. 0. 0. 0. 0. 0. 0. 0. 0. 0.08333333 0.0…	[-1.5 -1.45 -1.4 -1.35 -1.3 -1.25 -1.2 -1.15 -1.1 -1.05 -1. -0.95 -0.9 -0.85 -0.8 -0.75 -0.7 -0.65 -0.6 -0.55 -0.5 -0.45 -0.4 -0.35 -0.3 -0.25 -0.2 -0.15 -0.1 -0.05 0. 0.05 0.1 0.15 0.2 0.25 0.3 0.35 0.4 0.45 0.5 0.55 0.6 0.65 0.7 0.75 0.8 0.85 0.9 0.95 1. 1.05 1.1 1.15 1.2 1.25 1.3 1.35 1.4 ]	down	down
2	[0.16666667 0.16666667 0.16666667 0.16666667 0.25 0.25 0.33333333 0.33333333 0.41666667 0.41666667 0.41666667 0.41666667 0.41666667 0.41666667 0.41666667 0.57142857 0.57142857 0.57142857 0.48809524 0.48809524 0.33333333 0.4047619 0.33333333 0.57142857 0.33333333 0.33333333 0.25 0.33333333 0.25 0.16666667 0.25 0.25 0.25 0.25 0.25 0.16666667 0.25 0.25 0.25 0.25 0.25 0.25 0.25 0.25 ]	[-1.5 -1.45 -1.4 -1.35 -1.3 -1.25 -1.2 -1.15 -1.1 -1.05 -1. -0.95 -0.9 -0.85 -0.8 -0.75 -0.7 -0.65 -0.6 -0.55 -0.5 -0.45 -0.4 -0.35 -0.3 -0.25 -0.2 -0.15 -0.1 -0.05 0. 0.05 0.1 0.15 0.2 0.25 0.3 0.35 0.4 0.45 0.5 0.55 0.6 0.65]	down	down
3	[0.69047619 0.53571429 0.53571429 0.60714286 0.53571429 0.60714286 0.67857143 0.76190476 0.8452381 0.8452381 0.83333333 0.75 0.75 0.75 0.75 0.75 0.75 0.67857143 0.5952381 0.51190476 0.35714286 0.42857143 0.5 0.5 0.5 0.5 0.5 0.5 0.5 0.5 0.42857143 0.5 0.5 0.35714286 0.35714286 0.42857143 0.58333333 0.58333333 0.58333333 0.58333333 0.58333333 0.58333333 0.58333333 0.5952381 0.5952381 0.66666667 0.6…	[-1.5 -1.45 -1.4 -1.35 -1.3 -1.25 -1.2 -1.15 -1.1 -1.05 -1. -0.95 -0.9 -0.85 -0.8 -0.75 -0.7 -0.65 -0.6 -0.55 -0.5 -0.45 -0.4 -0.35 -0.3 -0.25 -0.2 -0.15 -0.1 -0.05 0. 0.05 0.1 0.15 0.2 0.25 0.3 0.35 0.4 0.45 0.5 0.55 0.6 0.65 0.7 0.75 0.8 0.85 0.9 0.95 1. 1.05 1.1 1.15 1.2 1.25 1.3 1.35 1.4 1.45 1.5 1.55 1.6 1.65 1.7 1.75 1.8 1.85 1.9 1.95 2. 2.05 2.1 2.15 2.2 ]	down	up
4	[0.16666667 0.23809524 0.33333333 0.32142857 0.39285714 0.30952381 0.38095238 0.38095238 0.45238095 0.52380952 0.51190476 0.44047619 0.5952381 0.66666667 0.66666667 0.66666667 0.66666667 0.58333333 0.58333333 0.58333333 0.58333333 0.58333333 0.5 0.5 0.5 0.5 0.5 0.5 0.5 0.5 0.5 0.5 0.5 0.5 0.58333333 0.58333333 0.58333333 0.58333333 0.58333333 0.58333333 0.83333333 0.91666667 0.91666667 0.91666667…	[-1.5 -1.45 -1.4 -1.35 -1.3 -1.25 -1.2 -1.15 -1.1 -1.05 -1. -0.95 -0.9 -0.85 -0.8 -0.75 -0.7 -0.65 -0.6 -0.55 -0.5 -0.45 -0.4 -0.35 -0.3 -0.25 -0.2 -0.15 -0.1 -0.05 0. 0.05 0.1 0.15 0.2 0.25 0.3 0.35 0.4 0.45 0.5 0.55 0.6 0.65 0.7 0.75 0.8 0.85 0.9 0.95 1. 1.05 1.1 1.15 1.2 1.25 1.3 1.35 1.4 ]	up	up
5	[0.66666667 0.58333333 0.58333333 0.5 0.5 0.66666667 0.66666667 0.66666667 0.5952381 0.76190476 0.8452381 0.76190476 0.69047619 0.61904762 0.70238095 0.63095238 0.55952381 0.48809524 0.47619048 0.4047619 0.47619048 0.4047619 0.33333333 0.33333333 0.33333333 0.16666667 0.16666667 0.16666667 0.16666667 0. 0. 0. 0. 0. 0. 0. 0. 0. 0. 0. 0. 0. 0. 0. ]	[-1.5 -1.45 -1.4 -1.35 -1.3 -1.25 -1.2 -1.15 -1.1 -1.05 -1. -0.95 -0.9 -0.85 -0.8 -0.75 -0.7 -0.65 -0.6 -0.55 -0.5 -0.45 -0.4 -0.35 -0.3 -0.25 -0.2 -0.15 -0.1 -0.05 0. 0.05 0.1 0.15 0.2 0.25 0.3 0.35 0.4 0.45 0.5 0.55 0.6 0.65]	down	down
6	[0.25 0.25 0.33333333 0.25 0.33333333 0.16666667 0.16666667 0.16666667 0.23809524 0.23809524 0.23809524 0.08333333 0.1547619 0.22619048 0.36904762 0.44047619 0.44047619 0.44047619 0.51190476 0.58333333 0.5 0.5 0.42857143 0.5 0.5 0.5 0.5 0.5 0.5 0.5 0.5 0.58333333 0.58333333 0.58333333 0.58333333 0.75 0.75 0.83333333 0.83333333 0.91666667 0.91666667 1. 1. 1. 1. 1. 1. 1. 1. 1. 1. 1. 1. ]	[-1.5 -1.45 -1.4 -1.35 -1.3 -1.25 -1.2 -1.15 -1.1 -1.05 -1. -0.95 -0.9 -0.85 -0.8 -0.75 -0.7 -0.65 -0.6 -0.55 -0.5 -0.45 -0.4 -0.35 -0.3 -0.25 -0.2 -0.15 -0.1 -0.05 0. 0.05 0.1 0.15 0.2 0.25 0.3 0.35 0.4 0.45 0.5 0.55 0.6 0.65 0.7 0.75 0.8 0.85 0.9 0.95 1. 1.05 1.1 ]	up	up
7	[0.5 0.5 0.5 0.42857143 0.5 0.35714286 0.35714286 0.21428571 0.21428571 0.21428571 0.14285714 0.07142857 0. 0. 0. 0. 0. 0. 0. 0. 0. 0. 0. 0. 0. 0. 0. 0. 0. 0. 0. 0. 0. 0. 0. 0. 0. 0. 0. 0. 0. 0. 0. 0. ]	[-1.5 -1.45 -1.4 -1.35 -1.3 -1.25 -1.2 -1.15 -1.1 -1.05 -1. -0.95 -0.9 -0.85 -0.8 -0.75 -0.7 -0.65 -0.6 -0.55 -0.5 -0.45 -0.4 -0.35 -0.3 -0.25 -0.2 -0.15 -0.1 -0.05 0. 0.05 0.1 0.15 0.2 0.25 0.3 0.35 0.4 0.45 0.5 0.55 0.6 0.65]	down	down
8	[0.35714286 0.28571429 0.28571429 0.28571429 0.28571429 0.35714286 0.28571429 0.35714286 0.35714286 0.35714286 0.35714286 0.42857143 0.35714286 0.42857143 0.42857143 0.42857143 0.5 0.5 0.5 0.5 0.5 0.5 0.58333333 0.58333333 0.58333333 0.58333333 0.58333333 0.58333333 0.66666667 0.5952381 0.67857143 0.67857143 0.75 0.75 0.76190476 0.76190476 0.67857143 1. 1. 1. 0.91666667 1. 1. 1. 1. 1. 1. 1. 1. 1.…	[-1.5 -1.45 -1.4 -1.35 -1.3 -1.25 -1.2 -1.15 -1.1 -1.05 -1. -0.95 -0.9 -0.85 -0.8 -0.75 -0.7 -0.65 -0.6 -0.55 -0.5 -0.45 -0.4 -0.35 -0.3 -0.25 -0.2 -0.15 -0.1 -0.05 0. 0.05 0.1 0.15 0.2 0.25 0.3 0.35 0.4 0.45 0.5 0.55 0.6 0.65 0.7 0.75 0.8 0.85 0.9 0.95]	up	up
9	[0.07142857 0.07142857 0.14285714 0.21428571 0.21428571 0.21428571 0.35714286 0.28571429 0.35714286 0.35714286 0.5 0.5 0.42857143 0.42857143 0.35714286 0.28571429 0.14285714 0.14285714 0.14285714 0.07142857 0. 0. 0. 0. 0. 0. 0. 0. 0. 0. 0. 0. 0. 0. 0. 0. 0. 0. 0. 0. 0. ]	[-1.5 -1.45 -1.4 -1.35 -1.3 -1.25 -1.2 -1.15 -1.1 -1.05 -1. -0.95 -0.9 -0.85 -0.8 -0.75 -0.7 -0.65 -0.6 -0.55 -0.5 -0.45 -0.4 -0.35 -0.3 -0.25 -0.2 -0.15 -0.1 -0.05 0. 0.05 0.1 0.15 0.2 0.25 0.3 0.35 0.4 0.45 0.5 ]	down	down
10	[0.21428571 0.21428571 0.28571429 0.28571429 0.35714286 0.42857143 0.35714286 0.28571429 0.28571429 0.42857143 0.42857143 0.35714286 0.42857143 0.5 0.5 0.5 0.42857143 0.35714286 0.28571429 0.35714286 0.35714286 0.35714286 0.35714286 0.35714286 0.28571429 0.28571429 0.35714286 0.35714286 0.42857143 0.28571429 0.28571429 0.28571429 0.14285714 0.14285714 0.14285714 0.07142857 0.14285714 0.07142857 0…	[-1.5 -1.45 -1.4 -1.35 -1.3 -1.25 -1.2 -1.15 -1.1 -1.05 -1. -0.95 -0.9 -0.85 -0.8 -0.75 -0.7 -0.65 -0.6 -0.55 -0.5 -0.45 -0.4 -0.35 -0.3 -0.25 -0.2 -0.15 -0.1 -0.05 0. 0.05 0.1 0.15 0.2 0.25 0.3 0.35 0.4 0.45 0.5 0.55 0.6 0.65]	down	down
11	[0.07142857 0.07142857 0.07142857 0.07142857 0. 0. 0. 0. 0. 0. 0. 0. 0. 0. 0. 0.07142857 0.07142857 0.14285714 0.21428571 0.28571429 0.35714286 0.35714286 0.35714286 0.42857143 0.5 0.5 0.5 0.5 0.5 0.5 0.5 0.5 0.5 0.5 0.5 0.5 0.5 0.5 0.5 0.5 0.5 0.58333333 0.66666667 0.66666667 0.66666667 0.66666667 0.75 0.75 0.75 0.66666667 0.66666667 0.75 0.75 0.75 0.75 0.75 0.75 0.75 0.83333333 0.83333333 0.833…	[-1.5 -1.45 -1.4 -1.35 -1.3 -1.25 -1.2 -1.15 -1.1 -1.05 -1. -0.95 -0.9 -0.85 -0.8 -0.75 -0.7 -0.65 -0.6 -0.55 -0.5 -0.45 -0.4 -0.35 -0.3 -0.25 -0.2 -0.15 -0.1 -0.05 0. 0.05 0.1 0.15 0.2 0.25 0.3 0.35 0.4 0.45 0.5 0.55 0.6 0.65 0.7 0.75 0.8 0.85 0.9 0.95 1. 1.05 1.1 1.15 1.2 1.25 1.3 1.35 1.4 1.45 1.5 1.55 1.6 1.65 1.7 1.75 1.8 1.85 1.9 1.95 2. 2.05 2.1 2.15 2.2 2.25 2.3 2.35 2.4 2.45 2.5 2.55 2.6…	up	up
12	[0.57142857 0.64285714 0.71428571 0.64285714 0.71428571 0.71428571 0.78571429 0.92857143 1. 1. 1. 1. 1. 1. 1. 1. 1. 1. 1. 1. 1. 1. 1. 1. 1. 1. 1. 1. 0.92857143 0.85714286 0.78571429 0.78571429 0.78571429 0.78571429 0.78571429 0.71428571 0.71428571 0.64285714 0.64285714 0.64285714 0.64285714 0.71428571 0.71428571 0.71428571 0.78571429 0.71428571 0.71428571 0.78571429 0.85714286 0.92857143 1. 1. 1.…	[-1.5 -1.45 -1.4 -1.35 -1.3 -1.25 -1.2 -1.15 -1.1 -1.05 -1. -0.95 -0.9 -0.85 -0.8 -0.75 -0.7 -0.65 -0.6 -0.55 -0.5 -0.45 -0.4 -0.35 -0.3 -0.25 -0.2 -0.15 -0.1 -0.05 0. 0.05 0.1 0.15 0.2 0.25 0.3 0.35 0.4 0.45 0.5 0.55 0.6 0.65 0.7 0.75 0.8 0.85 0.9 0.95 1. 1.05 1.1 1.15 1.2 1.25 1.3 ]	up	up
13	[0.67857143 0.5952381 0.5952381 0.5952381 0.75 0.67857143 0.60714286 0.46428571 0.46428571 0.53571429 0.54761905 0.46428571 0.46428571 0.39285714 0.38095238 0.46428571 0.46428571 0.53571429 0.38095238 0.45238095 0.44047619 0.44047619 0.51190476 0.44047619 0.35714286 0.42857143 0.5 0.58333333 0.58333333 0.66666667 0.58333333 0.58333333 0.66666667 0.75 0.75 0.66666667 0.66666667 0.75 0.75 0.75 0.75…	[-1.5 -1.45 -1.4 -1.35 -1.3 -1.25 -1.2 -1.15 -1.1 -1.05 -1. -0.95 -0.9 -0.85 -0.8 -0.75 -0.7 -0.65 -0.6 -0.55 -0.5 -0.45 -0.4 -0.35 -0.3 -0.25 -0.2 -0.15 -0.1 -0.05 0. 0.05 0.1 0.15 0.2 0.25 0.3 0.35 0.4 0.45 0.5 0.55 0.6 0.65 0.7 0.75 0.8 0.85 0.9 ]	up	up
14	[0.25 0.25 0.25 0.16666667 0.25 0.16666667 0.25 0.25 0.25 0.25 0.25 0.16666667 0.25 0.25 0.25 0.32142857 0.39285714 0.47619048 0.47619048 0.47619048 0.71428571 0.78571429 0.78571429 0.85714286 0.70238095 0.85714286 0.85714286 0.85714286 0.85714286 0.85714286 0.92857143 0.92857143 0.92857143 0.78571429 0.85714286 0.85714286 0.85714286 0.85714286 0.92857143 0.92857143]	[-1.5 -1.45 -1.4 -1.35 -1.3 -1.25 -1.2 -1.15 -1.1 -1.05 -1. -0.95 -0.9 -0.85 -0.8 -0.75 -0.7 -0.65 -0.6 -0.55 -0.5 -0.45 -0.4 -0.35 -0.3 -0.25 -0.2 -0.15 -0.1 -0.05 0. 0.05 0.1 0.15 0.2 0.25 0.3 0.35 0.4 0.45]	up	up
15	[1. 1. 1. 1. 1. 0.92857143 0.85714286 1. 0.92857143 1. 0.78571429 0.85714286 0.78571429 0.78571429 0.78571429 0.78571429 0.78571429 0.85714286 0.71428571 0.64285714 0.71428571 0.71428571 0.78571429 0.78571429 0.78571429 0.85714286 0.92857143 0.92857143 1. 0.92857143 1. 1. 1. 1. 1. 1. 1. 1. 1. 1. 1. 1. 1. 1. 1. ]	[-1.5 -1.45 -1.4 -1.35 -1.3 -1.25 -1.2 -1.15 -1.1 -1.05 -1. -0.95 -0.9 -0.85 -0.8 -0.75 -0.7 -0.65 -0.6 -0.55 -0.5 -0.45 -0.4 -0.35 -0.3 -0.25 -0.2 -0.15 -0.1 -0.05 0. 0.05 0.1 0.15 0.2 0.25 0.3 0.35 0.4 0.45 0.5 0.55 0.6 0.65 0.7 ]	up	up
16	[1. 1. 1. 1. 1. 1. 1. 1. 1. 1. 1. 1. 1. 1. 1. 1. 1. 1. 1. 1. 1. 1. 1. 1. 1. 1. 1. 1. 1. 1. 1. 1. 1. 1. 1. 1. 1. 1. 1. 1. 1. 0.92857143 0.85714286 0.71428571]	[-1.5 -1.45 -1.4 -1.35 -1.3 -1.25 -1.2 -1.15 -1.1 -1.05 -1. -0.95 -0.9 -0.85 -0.8 -0.75 -0.7 -0.65 -0.6 -0.55 -0.5 -0.45 -0.4 -0.35 -0.3 -0.25 -0.2 -0.15 -0.1 -0.05 0. 0.05 0.1 0.15 0.2 0.25 0.3 0.35 0.4 0.45 0.5 0.55 0.6 0.65]	up	up
17	[0. 0. 0. 0. 0. 0. 0. 0. 0. 0. 0. 0. 0.07142857 0. 0. 0.14285714 0.14285714 0. 0. 0. 0. 0. 0. 0. 0. 0. 0. 0. 0. 0. 0. 0. 0. 0. 0. 0. 0. 0. 0. 0. 0. 0. 0. 0. ]	[-1.5 -1.45 -1.4 -1.35 -1.3 -1.25 -1.2 -1.15 -1.1 -1.05 -1. -0.95 -0.9 -0.85 -0.8 -0.75 -0.7 -0.65 -0.6 -0.55 -0.5 -0.45 -0.4 -0.35 -0.3 -0.25 -0.2 -0.15 -0.1 -0.05 0. 0.05 0.1 0.15 0.2 0.25 0.3 0.35 0.4 0.45 0.5 0.55 0.6 0.65]	down	down
18	[0.08333333 0.08333333 0.08333333 0.08333333 0. 0. 0. 0. 0. 0. 0.07142857 0. 0. 0. 0. 0. 0. 0. 0. 0. 0. 0. 0. 0. 0. 0. 0. 0. 0. 0. 0. 0. 0. 0. 0. 0.07142857 0.07142857 0.14285714 0.14285714 0.07142857 0. ]	[-1.5 -1.45 -1.4 -1.35 -1.3 -1.25 -1.2 -1.15 -1.1 -1.05 -1. -0.95 -0.9 -0.85 -0.8 -0.75 -0.7 -0.65 -0.6 -0.55 -0.5 -0.45 -0.4 -0.35 -0.3 -0.25 -0.2 -0.15 -0.1 -0.05 0. 0.05 0.1 0.15 0.2 0.25 0.3 0.35 0.4 0.45 0.5 ]	down	down
19	[0.28571429 0.21428571 0.28571429 0.21428571 0.14285714 0.28571429 0.28571429 0.21428571 0.14285714 0.07142857 0. 0.14285714 0. 0. 0. 0. 0. 0. 0. 0. 0. 0. 0. 0. 0. 0. 0. 0. 0. 0. 0. 0. 0.14285714 0.07142857 0. 0.14285714 0.21428571 0.28571429 0.21428571 0.28571429 0.21428571 0.21428571 0.07142857 0.07142857 0.07142857]	[-1.5 -1.45 -1.4 -1.35 -1.3 -1.25 -1.2 -1.15 -1.1 -1.05 -1. -0.95 -0.9 -0.85 -0.8 -0.75 -0.7 -0.65 -0.6 -0.55 -0.5 -0.45 -0.4 -0.35 -0.3 -0.25 -0.2 -0.15 -0.1 -0.05 0. 0.05 0.1 0.15 0.2 0.25 0.3 0.35 0.4 0.45 0.5 0.55 0.6 0.65 0.7 ]	down	down

## Sheet: Figure 2B
d_since_impl	tpr	fpr	acc	data	channels	up_up	up_down	up_unclassified	down_up	down_down	down_unclassified
124	0.625	0.1	0.777778	2019-07-21/data_17_42_37.bin	[21]	5	3	2	1	9	0
124	0.8	0.6	0.6	2019-07-21/data_17_58_46.bin	[21]	8	2	0	6	4	0
148	0.9	0	0.95	2019-08-14/data_13_16_05.bin	[21]	9	1	0	0	10	0
148	0.8	0.3	0.75	2019-08-14/data_14_18_08.bin	[21]	8	2	0	3	7	0
149	0.5	0.1	0.7	2019-08-15/data_13_08_21.bin	[21]	5	5	0	1	9	0
149	0.8	0.1	0.85	2019-08-15/data_13_21_05.bin	[21]	8	2	0	1	9	0
149	0.6	0	0.8	2019-08-15/data_14_27_05.bin	[21]	6	4	0	0	10	0
149	0.6	0.1	0.75	2019-08-15/data_15_55_16.bin	[21]	6	4	0	1	9	0
150	0.8	0	0.9	2019-08-16/data_12_03_29.bin	[21]	8	2	0	0	10	0
154	0.4	0	0.7	2019-08-20/data_14_20_55.bin	[21]	4	6	0	0	10	0
154	0.7	0	0.85	2019-08-20/data_15_32_22.bin	[21]	7	3	0	0	10	0
155	0.6	0	0.8	2019-08-21/data_15_35_57.bin	[21]	6	4	0	0	10	0
155	0.7	0	0.85	2019-08-21/data_16_29_08.bin	[21]	7	3	0	0	10	0
156	0.7	0	0.85	2019-08-22/data_13_44_54.bin	[21]	7	3	0	0	10	0
161	1	0	1	2019-08-27/data_15_23_01.bin	[21, 22]	10	0	0	0	9	1
162	0.888889	0	0.944444	2019-08-28/data_14_24_08.bin	[21, 25, 97]	8	1	1	0	9	1
162	0.875	0	0.944444	2019-08-28/data_15_14_26.bin	[21, 97]	7	1	2	0	10	0
162	0.875	0	0.944444	2019-08-28/data_16_14_18.bin	[21, 97]	7	1	2	0	10	0
175	0.6	0	0.8	2019-09-10/data_14_46_58.bin	[21]	6	4	0	0	10	0
175	1	0	1	2019-09-10/data_16_04_21.bin	[21]	10	0	0	0	10	0
176	0.8	0	0.9	2019-09-11/data_13_47_26.bin	[97]	8	2	0	0	10	0
176	1	0	1	2019-09-11/data_16_02_09.bin	[21, 97]	10	0	0	0	9	1
177	0.8	0.2	0.8	2019-09-12/data_14_39_00.bin	[21]	8	2	0	2	8	0
177	0.888889	0.3	0.789474	2019-09-12/data_15_14_42.bin	[21]	8	1	1	3	7	0
178	0.9	0	0.95	2019-09-13/data_14_01_33.bin	[21]	9	1	0	0	10	0
178	0.8	0.1	0.85	2019-09-13/data_14_26_30.bin	[21]	8	2	0	1	9	0
182	1	0	1	2019-09-17/data_14_26_54.bin	[21]	10	0	0	0	10	0
182	0.9	0.1	0.9	2019-09-17/data_15_08_55.bin	[21]	9	1	0	1	9	0
183	1	0.1	0.95	2019-09-18/data_14_19_29.bin	[21]	10	0	0	1	9	0
183	0.6	0	0.8	2019-09-18/data_15_24_04.bin	[21]	6	4	0	0	10	0
184	0.9	0.2	0.85	2019-09-19/data_13_44_52.bin	[21]	9	1	0	2	8	0
190	0.9	0.4	0.75	2019-09-25/data_13_34_55.bin	[21]	9	1	0	4	6	0
190	1	0	1	2019-09-25/data_14_06_38.bin	[21]	10	0	0	0	10	0
190	0.9	0.2	0.85	2019-09-25/data_15_53_57.bin	[21]	9	1	0	2	8	0
191	0.9	0.2	0.85	2019-09-26/data_13_29_56.bin	[21]	9	1	0	2	8	0
192	0.7	0.1	0.8	2019-09-27/data_12_55_38.bin	[21]	7	3	0	1	9	0
196	0.5	0	0.75	2019-10-01/data_13_32_34.bin	[21]	5	5	0	0	10	0
196	0.6	0	0.8	2019-10-01/data_14_03_01.bin	[21]	6	4	0	0	10	0
196	1	0.5	0.75	2019-10-01/data_14_20_01.bin	[21]	10	0	0	5	5	0
197	1	0	1	2019-10-02/data_14_28_43.bin	[21]	10	0	0	0	10	0
197	1	0	1	2019-10-02/data_14_56_12.bin	[21]	10	0	0	0	10	0
198	1	0	1	2019-10-03/data_12_55_43.bin	[21]	10	0	0	0	10	0
198	0.9	0	0.95	2019-10-03/data_13_35_03.bin	[21]	9	1	0	0	10	0
198	0.7	0	0.85	2019-10-03/data_20_07_15.bin	[21]	7	3	0	0	10	0
198	0.9	0.1	0.9	2019-10-03/data_20_29_53.bin	[21]	9	1	0	1	9	0
203	1	0	1	2019-10-08/data_14_15_16.bin	[21]	10	0	0	0	10	0
203	0.9	0	0.95	2019-10-08/data_14_48_08.bin	[21]	9	1	0	0	10	0
203	1	0	1	2019-10-08/data_15_11_47.bin	[21]	10	0	0	0	10	0
203	1	0.2	0.9	2019-10-08/data_20_52_58.bin	[21]	10	0	0	2	8	0
203	1	0	1	2019-10-08/data_21_22_28.bin	[21]	10	0	0	0	10	0
203	1	0.222222	0.894737	2019-10-08/data_22_11_54.bin	[21]	10	0	0	2	7	1
204	0.8	0	0.9	2019-10-09/data_20_12_42.bin	[21]	8	2	0	0	10	0
204	1	0	1	2019-10-09/data_20_28_48.bin	[21]	10	0	0	0	10	0
204	1	0.2	0.9	2019-10-09/data_20_57_20.bin	[21]	10	0	0	2	8	0
205	1	0	1	2019-10-10/data_17_26_33.bin	[21]	9	0	1	0	10	0
205	1	0.222222	0.894737	2019-10-10/data_17_41_07.bin	[21]	10	0	0	2	7	1
210	1	0.5	0.75	2019-10-15/data_18_51_45.bin	[21]	10	0	0	5	5	0
210	0.8	0.3	0.75	2019-10-15/data_19_35_14.bin	[21]	8	2	0	3	7	0
211	0.9	0	0.95	2019-10-16/data_12_33_47.bin	[21]	9	1	0	0	10	0
211	0.9	0	0.95	2019-10-16/data_16_01_00.bin	[21]	9	1	0	0	10	0
224	0.9	0	0.95	2019-10-29/data_14_02_17.bin	[21]	9	1	0	0	10	0
224	1	0.444444	0.789474	2019-10-29/data_16_43_15.bin	[21]	10	0	0	4	5	1
225	0.9	0.3	0.8	2019-10-30/data_14_01_28.bin	[21]	9	1	0	3	7	0
225	1	0.1	0.95	2019-10-30/data_15_18_52.bin	[21]	10	0	0	1	9	0
225	0.8	0.1	0.85	2019-10-30/data_15_54_30.bin	[21]	8	2	0	1	9	0
226	0.9	0.1	0.9	2019-10-31/data_20_24_59.bin	[21]	9	1	0	1	9	0
226	0.9	0	0.95	2019-10-31/data_21_07_21.bin	[21]	9	1	0	0	10	0
226	0.9	0	0.95	2019-10-31/data_22_10_36.bin	[21]	9	1	0	0	10	0
239	1	0.1	0.95	2019-11-13/data_20_55_19.bin	[21]	10	0	0	1	9	0
239	0.8	0	0.9	2019-11-13/data_21_19_04.bin	[21]	8	2	0	0	10	0
239	0.8	0	0.9	2019-11-13/data_21_45_25.bin	[21]	8	2	0	0	10	0
240	1	0	1	2019-11-14/data_16_55_26.bin	[21]	10	0	0	0	10	0
240	0.9	0.1	0.9	2019-11-14/data_17_26_53.bin	[21]	9	1	0	1	9	0
240	1	0.1	0.95	2019-11-14/data_17_59_03.bin	[21]	10	0	0	1	9	0
244	1	0	1	2019-11-18/data_14_24_33.bin	[21]	10	0	0	0	10	0
244	1	0	1	2019-11-18/data_15_20_04.bin	[21]	10	0	0	0	10	0
244	0.9	0	0.95	2019-11-18/data_20_30_59.bin	[21]	9	1	0	0	10	0
244	1	0	1	2019-11-18/data_21_42_07.bin	[21]	10	0	0	0	10	0
245	0.8	0	0.9	2019-11-19/data_16_54_14.bin	[21]	8	2	0	0	10	0
245	0.9	0	0.95	2019-11-19/data_18_08_59.bin	[21]	9	1	0	0	10	0
246	1	0.2	0.9	2019-11-20/data_20_02_24.bin	[21]	10	0	0	2	8	0
246	1	0	1	2019-11-20/data_20_16_23.bin	[21]	10	0	0	0	10	0
247	1	0	1	2019-11-21/data_14_38_22.bin	[21, 18]	10	0	0	0	10	0
247	1	0.1	0.95	2019-11-21/data_15_23_18.bin	[21, 18]	10	0	0	1	9	0
247	1	0	1	2019-11-21/data_21_20_43.bin	[21, 18]	10	0	0	0	10	0
251	0.9	0	0.95	2019-11-25/data_14_26_46.bin	[21, 22, 18]	9	1	0	0	10	0
251	0.9	0.1	0.9	2019-11-25/data_20_36_51.bin	[22, 18]	9	1	0	1	9	0
252	1	0	1	2019-11-26/data_16_38_35.bin	[22, 18]	10	0	0	0	10	0
252	1	0	1	2019-11-26/data_18_08_19.bin	[22]	10	0	0	0	10	0
253	1	0	1	2019-11-27/data_14_36_45.bin	[18, 22]	10	0	0	0	10	0
253	1	0	1	2019-11-27/data_15_28_23.bin	[18, 22]	10	0	0	0	10	0
253	1	0	1	2019-11-27/data_16_06_17.bin	[18, 22]	10	0	0	0	10	0
254	0.9	0	0.95	2019-11-28/data_15_04_20.bin	[18]	9	1	0	0	10	0
266	0.9	0	0.95	2019-12-10/data_14_23_26.bin	[99]	9	1	0	0	10	0
266	0.8	0	0.9	2019-12-10/data_15_11_14.bin	[21, 99]	8	2	0	0	10	0
266	0.875	0.111111	0.882353	2019-12-10/data_18_11_06.bin	[21, 99]	7	1	2	1	8	1
266	1	0.4	0.8	2019-12-10/data_19_36_26.bin	[23, 99]	10	0	0	4	6	0
275	0.666667	0.1	0.789474	2019-12-19/data_17_12_26.bin	[21]	6	3	1	1	9	0
280	0.666667	0.2	0.736842	2019-12-24/data_15_46_19.bin	[21]	6	3	1	2	8	0
280	0.8	0.4	0.7	2019-12-24/data_16_21_45.bin	[21]	8	2	0	4	6	0
281	0.6	0.6	0.5	2019-12-25/data_13_17_34.bin	[21]	6	4	0	6	4	0
281	1	0.4	0.8	2019-12-25/data_14_16_38.bin	[21]	10	0	0	4	6	0
281	0.7	0.1	0.8	2019-12-25/data_15_45_19.bin	[21]	7	3	0	1	9	0
281	0.8	0	0.9	2019-12-25/data_16_07_35.bin	[21]	8	2	0	0	10	0
281	0.7	0.5	0.6	2019-12-25/data_19_16_28.bin	[21]	7	3	0	5	5	0
281	1	0.3	0.85	2019-12-25/data_19_33_00.bin	[21]	10	0	0	3	7	0
282	0.9	0.3	0.8	2019-12-26/data_13_16_25.bin	[21]	9	1	0	3	7	0
282	0.6	0	0.8	2019-12-26/data_14_42_20.bin	[21]	6	4	0	0	10	0
282	1	0.3	0.85	2019-12-26/data_16_32_43.bin	[21]	10	0	0	3	7	0
282	1	0.3	0.85	2019-12-26/data_17_28_50.bin	[21]	10	0	0	3	7	0
294	1	0	1	2020-01-07/data_16_56_25.bin	[18]	10	0	0	0	10	0
294	1	0	1	2020-01-07/data_17_46_41.bin	[18]	10	0	0	0	10	0
294	1	0	1	2020-01-07/data_21_56_42.bin	[18]	10	0	0	0	10	0
295	1	0	1	2020-01-08/data_13_40_20.bin	[18]	10	0	0	0	10	0
295	0.9	0	0.95	2020-01-08/data_15_33_15.bin	[18]	9	1	0	0	10	0
295	0.9	0	0.95	2020-01-08/data_17_17_33.bin	[18]	9	1	0	0	10	0
296	1	0	1	2020-01-09/data_14_36_33.bin	[21, 22]	10	0	0	0	10	0
296	1	0	1	2020-01-09/data_14_54_59.bin	[21, 24]	8	0	2	0	10	0
296	1	0	1	2020-01-09/data_15_20_43.bin	[21, 24]	10	0	0	0	10	0
296	0.8	0	0.9	2020-01-09/data_15_49_52.bin	[21]	8	2	0	0	10	0
296	1	0.2	0.9	2020-01-09/data_20_34_53.bin	[24]	10	0	0	2	8	0
296	1	0.1	0.95	2020-01-09/data_21_22_19.bin	[24]	10	0	0	1	9	0
296	1	0.222222	0.894737	2020-01-09/data_21_35_20.bin	[24]	10	0	0	2	7	1
297	0.7	0.2	0.75	2020-01-10/data_12_41_01.bin	[21]	7	3	0	2	8	0
297	1	0.6	0.7	2020-01-10/data_12_56_43.bin	[21]	10	0	0	6	4	0
297	0.6	0.1	0.75	2020-01-10/data_13_24_12.bin	[21]	6	4	0	1	9	0
297	0.8	0.4	0.7	2020-01-10/data_13_37_53.bin	[21]	8	2	0	4	6	0
301	0.6	0.1	0.75	2020-01-14/data_16_46_08.bin	[21]	6	4	0	1	9	0
301	0.9	0.3	0.8	2020-01-14/data_18_29_33.bin	[21]	9	1	0	3	7	0
302	0.8	0.1	0.85	2020-01-15/data_13_44_40.bin	[21]	8	2	0	1	9	0
302	1	0.1	0.95	2020-01-15/data_14_16_41.bin	[24]	10	0	0	1	9	0
302	1	0.1	0.95	2020-01-15/data_14_32_47.bin	[24]	10	0	0	1	9	0
302	1	0.2	0.9	2020-01-15/data_15_33_19.bin	[21]	10	0	0	2	8	0
302	1	0.3	0.85	2020-01-15/data_15_53_47.bin	[21]	10	0	0	3	7	0
302	1	0.3	0.85	2020-01-15/data_17_07_45.bin	[21]	10	0	0	3	7	0
303	0.8	0	0.9	2020-01-16/data_11_56_02.bin	[21]	8	2	0	0	10	0
303	0.9	0.1	0.9	2020-01-16/data_12_12_54.bin	[21]	9	1	0	1	9	0
303	0.9	0.1	0.9	2020-01-16/data_12_29_04.bin	[21]	9	1	0	1	9	0
303	0.8	0	0.9	2020-01-16/data_13_54_29.bin	[21, 22]	8	2	0	0	10	0
303	0.888889	0	0.944444	2020-01-16/data_14_28_05.bin	[21, 22, 24]	8	1	1	0	9	1
303	1	0.222222	0.894737	2020-01-16/data_14_42_21.bin	[21, 24]	10	0	0	2	7	1
303	1	0	1	2020-01-16/data_17_43_45.bin	[21, 24]	10	0	0	0	10	0
303	1	0	1	2020-01-16/data_18_11_19.bin	[21, 24]	10	0	0	0	10	0
304	1	0.2	0.9	2020-01-17/data_12_21_13.bin	[24]	10	0	0	2	8	0
304	1	0.2	0.9	2020-01-17/data_13_06_27.bin	[21, 24]	10	0	0	2	8	0
308	1	0.1	0.95	2020-01-21/data_17_27_06.bin	[24]	10	0	0	1	9	0
308	1	0.2	0.9	2020-01-21/data_17_40_48.bin	[24]	10	0	0	2	8	0
308	0.9	0.1	0.9	2020-01-21/data_18_41_18.bin	[24]	9	1	0	1	9	0
309	0.8	0	0.9	2020-01-22/data_14_41_03.bin	[18]	8	2	0	0	10	0
309	0.9	0	0.95	2020-01-22/data_15_18_03.bin	[18]	9	1	0	0	10	0
309	0.8	0	0.9	2020-01-22/data_16_42_16.bin	[18]	8	2	0	0	10	0
309	0.6	0.1	0.75	2020-01-22/data_21_31_52.bin	[18]	6	4	0	1	9	0
310	0.8	0	0.9	2020-01-23/data_13_55_39.bin	[18]	8	2	0	0	10	0
310	0.8	0	0.9	2020-01-23/data_14_26_16.bin	[18]	8	2	0	0	10	0
310	0.7	0	0.85	2020-01-23/data_17_55_29.bin	[18]	7	3	0	0	10	0
315	1	0	1	2020-01-28/data_17_16_55.bin	[18]	10	0	0	0	10	0
316	0.9	0	0.95	2020-01-29/data_13_52_30.bin	[24]	9	1	0	0	10	0
316	1	0.5	0.75	2020-01-29/data_14_39_20.bin	[24]	10	0	0	5	5	0
316	1	0.1	0.95	2020-01-29/data_15_06_32.bin	[24]	10	0	0	1	9	0
316	0.8	0.1	0.85	2020-01-29/data_16_03_39.bin	[24]	8	2	0	1	9	0
316	1	0.1	0.95	2020-01-29/data_16_42_21.bin	[24]	10	0	0	1	9	0
317	0.9	0.1	0.9	2020-01-30/data_12_56_07.bin	[24]	9	1	0	1	9	0
317	0.9	0.2	0.85	2020-01-30/data_13_37_28.bin	[24]	9	1	0	2	8	0
330	0.7	0.2	0.75	2020-02-12/data_20_37_04.bin	[22]	7	3	0	2	8	0
330	0.8	0	0.9	2020-02-12/data_21_20_47.bin	[22]	8	2	0	0	10	0
330	0.3	0	0.65	2020-02-12/data_21_35_34.bin	[22]	3	7	0	0	10	0
330	0.7	0.1	0.8	2020-02-12/data_22_06_52.bin	[22]	7	3	0	1	9	0
331	0.7	0.1	0.8	2020-02-13/data_13_52_18.bin	[15]	7	3	0	1	9	0
331	0.9	0	0.95	2020-02-13/data_15_23_47.bin	[15]	9	1	0	0	10	0
331	0.7	0	0.85	2020-02-13/data_17_05_29.bin	[98]	7	3	0	0	10	0
331	0.8	0.5	0.65	2020-02-13/data_17_40_03.bin	[98]	8	2	0	5	5	0
331	0.8	0	0.9	2020-02-13/data_20_01_10.bin	[98]	8	2	0	0	10	0
331	0.5	0	0.75	2020-02-13/data_20_16_14.bin	[98]	5	5	0	0	10	0
336	0.9	0.1	0.9	2020-02-18/data_17_53_15.bin	[98]	9	1	0	1	9	0
336	1	0	1	2020-02-18/data_18_53_17.bin	[22]	10	0	0	0	10	0
336	1	0	1	2020-02-18/data_19_51_35.bin	[22]	10	0	0	0	10	0
337	0.6	0	0.8	2020-02-19/data_13_30_15.bin	[98, 100]	6	4	0	0	10	0
337	0.9	0.3	0.8	2020-02-19/data_15_07_36.bin	[98, 100]	9	1	0	3	7	0
337	0.9	0.3	0.8	2020-02-19/data_16_19_50.bin	[98, 100]	9	1	0	3	7	0
337	0.7	0.3	0.7	2020-02-19/data_21_17_47.bin	[98]	7	3	0	3	7	0
337	0.9	0	0.95	2020-02-19/data_21_49_24.bin	[98]	9	1	0	0	10	0
338	1	0.1	0.95	2020-02-20/data_17_25_12.bin	[18]	10	0	0	1	9	0
338	0.7	0.1	0.8	2020-02-20/data_18_40_32.bin	[22]	7	3	0	1	9	0
338	1	0.3	0.85	2020-02-20/data_20_41_50.bin	[22]	10	0	0	3	7	0
338	0.8	0.3	0.75	2020-02-20/data_21_08_23.bin	[22]	8	2	0	3	7	0
338	0.9	0.2	0.85	2020-02-20/data_22_07_57.bin	[22]	9	1	0	2	8	0
339	0.5	0	0.75	2020-02-21/data_13_16_12.bin	[22, 31, 98, 100]	5	5	0	0	10	0
339	0.8	0.4	0.7	2020-02-21/data_13_52_44.bin	[15]	8	2	0	4	6	0
339	1	0.1	0.95	2020-02-21/data_14_08_35.bin	[22]	10	0	0	1	9	0
339	0.9	0.1	0.9	2020-02-21/data_14_50_08.bin	[22]	9	1	0	1	9	0
342	0.8	0	0.9	2020-02-24/data_14_12_30.bin	[22]	8	2	0	0	10	0
342	1	0.2	0.9	2020-02-24/data_14_48_49.bin	[22]	10	0	0	2	8	0
342	0.9	0.1	0.9	2020-02-24/data_16_23_30.bin	[22]	9	1	0	1	9	0
342	0.8	0.2	0.8	2020-02-24/data_21_01_26.bin	[22]	8	2	0	2	8	0
343	0.8	0	0.9	2020-02-25/data_17_17_21.bin	[22]	8	2	0	0	10	0
343	0.9	0	0.95	2020-02-25/data_17_49_06.bin	[22]	9	1	0	0	10	0
343	0.8	0.1	0.85	2020-02-25/data_18_19_28.bin	[22]	8	2	0	1	9	0
344	0.8	0.2	0.8	2020-02-26/data_16_01_38.bin	[22]	8	2	0	2	8	0
344	0.9	0.3	0.8	2020-02-26/data_16_50_21.bin	[22]	9	1	0	3	7	0
344	0.9	0.1	0.9	2020-02-26/data_18_26_33.bin	[22]	9	1	0	1	9	0
344	0.9	0.2	0.85	2020-02-26/data_22_02_07.bin	[22]	9	1	0	2	8	0
345	0.6	0.2	0.7	2020-02-27/data_16_36_57.bin	[22]	6	4	0	2	8	0
345	0.9	0.1	0.9	2020-02-27/data_16_55_09.bin	[22]	9	1	0	1	9	0
350	1	0.4	0.8	2020-03-03/data_18_04_55.bin	[18]	10	0	0	4	6	0
351	0.7	0	0.85	2020-03-04/data_14_13_29.bin	[18]	7	3	0	0	10	0
351	0.6	0	0.8	2020-03-04/data_14_51_34.bin	[22]	6	4	0	0	10	0
351	1	0.2	0.9	2020-03-04/data_16_19_23.bin	[18]	10	0	0	2	8	0
351	0.6	0	0.8	2020-03-04/data_17_06_27.bin	[18, 22]	6	4	0	0	10	0
351	0.9	0.1	0.9	2020-03-04/data_21_10_23.bin	[18]	9	1	0	1	9	0
351	1	0.2	0.9	2020-03-04/data_21_33_29.bin	[18]	10	0	0	2	8	0
352	0.9	0.3	0.8	2020-03-05/data_14_34_36.bin	[18]	9	1	0	3	7	0
352	0.9	0.2	0.85	2020-03-05/data_15_05_30.bin	[18]	9	1	0	2	8	0
352	1	0.5	0.75	2020-03-05/data_15_43_18.bin	[18]	10	0	0	5	5	0
353	0.7	0.1	0.8	2020-03-06/data_13_12_20.bin	[18]	7	3	0	1	9	0
358	0.9	0.5	0.7	2020-03-11/data_22_56_18.bin	[18]	9	1	0	5	5	0
365	0.888889	0	0.947368	2020-03-18/data_11_13_33.bin	[18, 21]	8	1	1	0	10	0
365	0.933333	0.0666667	0.933333	2020-03-18/data_11_41_12.bin	[18]	14	1	0	1	14	0
365	0.866667	0.133333	0.866667	2020-03-18/data_12_08_43.bin	[18]	13	2	0	2	13	0
365	0.785714	0.2	0.793103	2020-03-18/data_16_48_26.bin	[22]	11	3	1	3	12	0
367	0.866667	0.133333	0.866667	2020-03-20/data_16_46_21.bin	[22]	13	2	0	2	13	0
367	0.933333	0.2	0.866667	2020-03-20/data_18_45_28.bin	[22]	14	1	0	3	12	0
370	0.7	0.1	0.8	2020-03-23/data_20_47_45.bin	[22]	7	3	0	1	9	0
377	1	0.0666667	0.966667	2020-03-30/data_17_54_34.bin	[21]	15	0	0	1	14	0
377	0.866667	0	0.933333	2020-03-30/data_18_51_41.bin	[21]	13	2	0	0	15	0
379	0.9	0.2	0.85	2020-04-01/data_22_11_43.bin	[18]	9	1	0	2	8	0
379	1	0.4	0.8	2020-04-01/data_22_44_52.bin	[18]	10	0	0	4	6	0
379	1	0.5	0.75	2020-04-01/data_23_16_33.bin	[21]	10	0	0	5	5	0
381	1	0.133333	0.933333	2020-04-03/data_18_46_40.bin	[21]	15	0	0	2	13	0
383	0.9	0.3	0.8	2020-04-05/data_21_56_50.bin	[21]	9	1	0	3	7	0
383	0.8	0.1	0.85	2020-04-05/data_22_40_21.bin	[21]	8	2	0	1	9	0
386	0.7	0.2	0.75	2020-04-08/data_16_03_03.bin	[21]	7	3	0	2	8	0
386	0.8	0	0.9	2020-04-08/data_17_20_22.bin	[21]	8	2	0	0	10	0
386	0.9	0.2	0.85	2020-04-08/data_21_47_31.bin	[21]	9	1	0	2	8	0
386	1	0.2	0.9	2020-04-08/data_22_17_35.bin	[21]	10	0	0	2	8	0
389	0.9	0	0.95	2020-04-11/data_15_13_17.bin	[21]	9	1	0	0	10	0
389	1	0.3	0.85	2020-04-11/data_15_44_52.bin	[21]	10	0	0	3	7	0
389	1	0.4	0.8	2020-04-11/data_16_27_54.bin	[21]	10	0	0	4	6	0
389	0.7	0	0.85	2020-04-11/data_17_31_20.bin	[21]	7	3	0	0	10	0
389	1	0	1	2020-04-11/data_17_43_07.bin	[21]	10	0	0	0	10	0
389	0.9	0	0.95	2020-04-11/data_21_52_32.bin	[21]	9	1	0	0	10	0
392	1	0	1	2020-04-14/data_19_45_05.bin	[21]	10	0	0	0	10	0
392	1	0.1	0.95	2020-04-14/data_20_45_54.bin	[21]	10	0	0	1	9	0
392	1	0.3	0.85	2020-04-14/data_21_24_33.bin	[21]	10	0	0	3	7	0
392	0.9	0.222222	0.842105	2020-04-14/data_22_16_51.bin	[21]	9	1	0	2	7	1
393	0.7	0.1	0.8	2020-04-15/data_18_11_33.bin	[21]	7	3	0	1	9	0
393	0.9	0.1	0.9	2020-04-15/data_22_18_58.bin	[21]	9	1	0	1	9	0
393	1	0	1	2020-04-15/data_22_44_47.bin	[21]	10	0	0	0	10	0
400	0.9	0.4	0.75	2020-04-22/data_17_16_27.bin	[22]	9	1	0	4	6	0
403	0.8	0.2	0.8	2020-04-25/data_19_22_40.bin	[97]	8	2	0	2	8	0
415	0.9	0.3	0.8	2020-05-07/data_13_50_28.bin	[23]	9	1	0	3	7	0
416	1	1	0.5	2020-05-08/data_15_42_47.bin	[18]	10	0	0	10	0	0
420	0.9	0.1	0.9	2020-05-12/data_19_09_30.bin	[18]	9	1	0	1	9	0
420	0.7	0	0.85	2020-05-12/data_21_54_40.bin	[18]	7	3	0	0	10	0
420	0.7	0.2	0.75	2020-05-12/data_22_28_18.bin	[18]	7	3	0	2	8	0
423	0.8	0	0.9	2020-05-15/data_16_46_37.bin	[106]	8	2	0	0	10	0
423	0.6	0.1	0.75	2020-05-15/data_17_37_25.bin	[106]	6	4	0	1	9	0
433	0.9	0.3	0.8	2020-05-25/data_17_28_10.bin	[18]	9	1	0	3	7	0
434	0.9	0.1	0.9	2020-05-26/data_15_26_17.bin	[18]	9	1	0	1	9	0
442	1	0.2	0.9	2020-06-03/data_14_58_13.bin	[106]	10	0	0	2	8	0
442	0.9	0	0.95	2020-06-03/data_16_42_31.bin	[106]	9	1	0	0	10	0
442	0.8	0.1	0.85	2020-06-03/data_21_13_04.bin	[106]	8	2	0	1	9	0
443	1	0.2	0.9	2020-06-04/data_16_17_41.bin	[106]	10	0	0	2	8	0
443	1	0.1	0.95	2020-06-04/data_17_36_59.bin	[106]	10	0	0	1	9	0
444	0.9	0.3	0.8	2020-06-05/data_15_32_58.bin	[106]	9	1	0	3	7	0
455	0.125	0	0.533333	2020-06-16/data_14_32_31.bin	[18, 100]	1	7	2	0	7	3
455	0.9	0.3	0.8	2020-06-16/data_16_33_17.bin	[22]	9	1	0	3	7	0
456	1	0	1	2020-06-17/data_18_03_41.bin	[106]	10	0	0	0	10	0
456	0.9	0.2	0.85	2020-06-17/data_21_16_15.bin	[106]	9	1	0	2	8	0
456	0.7	0	0.85	2020-06-17/data_22_14_29.bin	[106]	7	3	0	0	10	0
458	0.9	0.1	0.9	2020-06-19/data_17_45_58.bin	[106]	9	1	0	1	9	0
458	0.5	0.1	0.7	2020-06-19/data_18_06_44.bin	[106]	5	5	0	1	9	0
458	0.9	0.2	0.85	2020-06-19/data_19_01_32.bin	[106]	9	1	0	2	8	0
461	1	0	1	2020-06-22/data_13_33_05.bin	[99, 106]	9	0	1	0	10	0
461	1	0	1	2020-06-22/data_15_55_52.bin	[99, 106]	9	0	1	0	10	0
461	0.8	0	0.9	2020-06-22/data_21_42_29.bin	[99, 106]	8	2	0	0	10	0
461	1	0.5	0.777778	2020-06-22/data_22_14_03.bin	[99, 106]	10	0	0	4	4	2
462	0.8	0	0.894737	2020-06-23/data_17_35_42.bin	[99, 106]	8	2	0	0	9	1
462	0.8	0	0.9	2020-06-23/data_18_58_57.bin	[99, 106]	8	2	0	0	10	0
462	0.5	0	0.75	2020-06-23/data_20_29_15.bin	[99, 106]	5	5	0	0	10	0
462	0.5	0	0.777778	2020-06-23/data_22_13_14.bin	[99, 106]	4	4	2	0	10	0
462	1	0.2	0.894737	2020-06-23/data_22_31_26.bin	[99, 106]	9	0	1	2	8	0

## Sheet: Figure 3
t	channel 24	channel 99	normalized_rate		t_begin	t_end	event		t	decoded response	option	txt
980.038	4	6	0.653846		980.998	982.071	stimulus		983.308	no	weiss	ER
980.088	4	7	0.692308		982.562	983.308	response		989.233	no	gelb	ER
980.139	5	8	0.699519		985.799	986.913	stimulus		995.238	yes	gruen	ER
980.177	5	8	0.699519		987.405	989.233	response		1000.03	no	N	ER
980.232	4	8	0.730769		991.551	992.707	stimulus		1009.26	unclassified	S	ER
980.289	4	9	0.769231		993.214	995.238	response		1015.1	yes	S	ER
980.338	3	10	0.807692		997.677	998.749	stimulus		1027.17	no	gelb	ER S
980.388	3	10	0.807692		999.252	1000.03	response		1032.33	yes	gruen	ER S
980.438	3	12	0.884615		1002.72	1003.71	stimulus		1037.08	no	N	ER S
980.488	3	13	0.923077		1004.22	1009.26	response		1041.98	no	S	ER S
980.539	3	13	0.923077		1013.12	1014.11	stimulus		1047.66	no	R	ER S
980.588	3	15	1		1014.6	1015.1	response		1052.34	yes	O	ER S
980.638	4	15	1		1017.35	1022.72	stimulus		1063.46	no	gelb	R SO
980.688	4	15	1		1023.23	1027.17	response		1067.94	no	gruen	R SO
980.739	4	14	0.961538		1030.06	1031.26	stimulus
980.788	5	15	0.96875		1031.75	1032.33	response
980.839	5	14	0.930288		1034.78	1035.84	stimulus
980.889	4	14	0.961538		1036.34	1037.08	response
980.938	4	13	0.923077		1039.72	1040.71	stimulus
980.988	4	12	0.884615		1041.2	1041.98	response
981.039	4	12	0.884615		1044.91	1045.85	stimulus
981.088	5	11	0.814904		1046.35	1047.66	response
981.138	4	10	0.807692		1050.02	1051.08	stimulus
981.187	4	10	0.807692		1051.61	1052.34	response
981.228	4	10	0.807692		1055.32	1060.75	stimulus
981.288	6	9	0.706731		1061.25	1063.46	response
981.338	8	8	0.605769		1065.74	1066.95	stimulus
981.388	9	8	0.574519		1067.44	1067.94	response
981.439	10	6	0.466346
981.488	10	5	0.427885
981.538	12	5	0.365385
981.589	12	3	0.288462
981.638	12	2	0.25
981.688	12	2	0.25
981.739	12	2	0.25
981.788	11	1	0.28125
981.838	11	1	0.28125
981.888	13	1	0.21875
981.938	13	1	0.21875
981.988	12	1	0.25
982.039	13	1	0.21875
982.088	12	1	0.25
982.138	12	1	0.25
982.178	12	1	0.25
982.232	13	1	0.21875
982.288	12	1	0.25
982.338	10	1	0.3125
982.388	10	1	0.3125
982.439	10	1	0.3125
982.488	11	1	0.28125
982.538	10	0	0.3125
982.589	10	0	0.3125
982.638	13	0	0.21875
982.688	15	0	0.15625
982.738	17	0	0.09375
982.788	18	0	0.0625
982.838	20	0	0
982.888	18	0	0.0625
982.938	20	0	0
982.988	21	0	0
983.038	20	0	0
983.088	21	0	0
983.138	22	0	0
983.178	22	0	0
983.234	22	0	0
983.289	22	0	0
983.338	23	0	0
983.388	23	0	0
983.439	22	0	0
983.488	21	0	0
983.538	21	0	0
983.588	21	0	0
983.638	17	0	0.09375
983.688	15	0	0.15625
983.738	13	0	0.21875
983.788	12	0	0.25
983.839	10	0	0.3125
983.888	10	0	0.3125
983.938	8	0	0.375
983.988	7	0	0.40625
984.039	7	0	0.40625
984.088	6	0	0.4375
984.139	5	0	0.46875
984.179	5	0	0.46875
984.232	4	0	0.5
984.289	4	2	0.5
984.338	4	4	0.576923
984.389	3	4	0.576923
984.438	3	4	0.576923
984.488	4	4	0.576923
984.538	3	5	0.615385
984.588	4	5	0.615385
984.639	4	5	0.615385
984.689	4	6	0.653846
984.738	4	6	0.653846
984.788	4	7	0.692308
984.838	4	7	0.692308
984.888	4	8	0.730769
984.938	5	8	0.699519
984.989	6	9	0.706731
985.038	7	9	0.675481
985.088	7	10	0.713942
985.138	8	10	0.682692
985.188	8	10	0.682692
985.238	8	10	0.682692
985.288	7	8	0.637019
985.338	6	7	0.629808
985.388	6	8	0.668269
985.438	6	8	0.668269
985.488	5	8	0.699519
985.538	5	8	0.699519
985.588	5	9	0.737981
985.638	5	11	0.814904
985.688	5	10	0.776442
985.738	5	11	0.814904
985.788	6	10	0.745192
985.838	6	11	0.783654
985.888	6	10	0.745192
985.938	5	11	0.814904
985.988	5	10	0.776442
986.039	4	11	0.846154
986.088	4	11	0.846154
986.138	3	11	0.846154
986.177	3	12	0.884615
986.232	3	12	0.884615
986.288	3	12	0.884615
986.338	3	11	0.846154
986.388	4	10	0.807692
986.438	6	10	0.745192
986.489	6	10	0.745192
986.538	7	9	0.675481
986.588	6	8	0.668269
986.638	6	6	0.591346
986.689	6	6	0.591346
986.738	6	5	0.552885
986.788	5	5	0.584135
986.837	6	5	0.552885
986.889	6	6	0.591346
986.938	6	6	0.591346
986.988	5	6	0.622596
987.038	5	6	0.622596
987.088	5	5	0.584135
987.138	5	6	0.622596
987.178	5	6	0.622596
987.233	5	6	0.622596
987.288	5	7	0.661058
987.338	5	8	0.699519
987.388	4	9	0.769231
987.438	2	10	0.807692
987.488	4	11	0.846154
987.538	4	11	0.846154
987.588	6	12	0.822115
987.638	6	12	0.822115
987.685	7	14	0.867788
987.738	9	15	0.84375
987.789	11	16	0.78125
987.838	13	15	0.71875
987.888	13	14	0.680288
987.938	13	15	0.71875
987.988	13	15	0.71875
988.038	14	14	0.649038
988.088	14	14	0.649038
988.138	15	13	0.579327
988.18	15	12	0.540865
988.234	18	12	0.447115
988.288	19	11	0.377404
988.338	21	10	0.307692
988.388	22	9	0.269231
988.438	22	8	0.230769
988.488	23	7	0.192308
988.538	22	7	0.192308
988.589	21	6	0.153846
988.638	22	6	0.153846
988.688	22	4	0.0769231
988.738	20	3	0.0384615
988.788	18	2	0.0625
988.838	15	2	0.15625
988.887	16	2	0.125
988.938	16	0	0.125
988.988	16	0	0.125
989.037	16	1	0.125
989.088	18	1	0.0625
989.138	19	1	0.03125
989.177	19	1	0.03125
989.232	17	1	0.09375
989.288	16	1	0.125
989.338	14	1	0.1875
989.388	14	1	0.1875
989.438	14	1	0.1875
989.488	11	1	0.28125
989.538	13	3	0.257212
989.588	12	3	0.288462
989.638	11	3	0.319712
989.689	10	3	0.350962
989.738	11	4	0.358173
989.788	11	6	0.435096
989.838	12	6	0.403846
989.888	11	8	0.512019
989.938	11	10	0.588942
989.987	13	11	0.564904
990.038	12	11	0.596154
990.087	12	12	0.634615
990.139	10	14	0.774038
990.177	10	14	0.774038
990.231	9	14	0.805288
990.288	9	16	0.84375
990.338	11	16	0.78125
990.388	10	17	0.8125
990.438	10	17	0.8125
990.488	10	17	0.8125
990.538	8	15	0.875
990.587	8	15	0.875
990.638	8	15	0.875
990.688	8	15	0.875
990.738	7	14	0.867788
990.788	7	12	0.790865
990.838	6	12	0.822115
990.888	6	10	0.745192
990.938	6	8	0.668269
990.988	4	8	0.730769
991.038	4	7	0.692308
991.088	2	10	0.807692
991.138	2	9	0.769231
991.188	2	10	0.807692
991.238	2	12	0.884615
991.288	2	11	0.846154
991.338	1	11	0.846154
991.388	1	11	0.846154
991.438	1	13	0.923077
991.488	1	14	0.961538
991.539	1	15	1
991.587	1	15	1
991.638	2	16	1
991.688	2	17	1
991.738	2	18	1
991.787	2	18	1
991.838	2	19	1
991.888	2	19	1
991.938	2	20	1
991.988	2	19	1
992.038	2	20	1
992.088	2	17	1
992.138	2	17	1
992.18	2	16	1
992.233	3	14	0.961538
992.288	3	13	0.923077
992.338	4	13	0.923077
992.388	4	12	0.884615
992.438	4	10	0.807692
992.488	4	10	0.807692
992.537	5	9	0.737981
992.588	5	10	0.776442
992.638	6	9	0.706731
992.688	7	8	0.637019
992.738	8	9	0.644231
992.787	8	10	0.682692
992.838	9	9	0.612981
992.888	9	9	0.612981
992.938	9	9	0.612981
992.988	10	10	0.620192
993.038	10	9	0.581731
993.088	10	9	0.581731
993.138	11	8	0.512019
993.186	11	8	0.512019
993.227	11	9	0.550481
993.288	11	9	0.550481
993.338	10	10	0.620192
993.388	10	10	0.620192
993.437	10	10	0.620192
993.488	10	11	0.658654
993.538	9	11	0.689904
993.588	10	10	0.620192
993.638	8	11	0.721154
993.688	7	11	0.752404
993.738	6	9	0.706731
993.788	7	8	0.637019
993.838	6	8	0.668269
993.887	6	8	0.668269
993.937	6	8	0.668269
993.987	5	7	0.661058
994.038	5	7	0.661058
994.088	5	7	0.661058
994.138	5	7	0.661058
994.177	5	7	0.661058
994.232	5	8	0.699519
994.288	5	9	0.737981
994.338	4	8	0.730769
994.388	4	9	0.769231
994.438	4	10	0.807692
994.488	4	9	0.769231
994.538	6	9	0.706731
994.588	6	10	0.745192
994.638	7	10	0.713942
994.688	7	12	0.790865
994.738	7	13	0.829327
994.788	6	13	0.860577
994.838	6	13	0.860577
994.888	6	13	0.860577
994.938	6	13	0.860577
994.988	6	13	0.860577
995.037	6	13	0.860577
995.087	6	12	0.822115
995.137	5	13	0.891827
995.182	5	13	0.891827
995.237	5	13	0.891827
995.288	5	13	0.891827
995.338	5	13	0.891827
995.388	5	13	0.891827
995.438	5	12	0.853365
995.488	5	11	0.814904
995.538	3	12	0.884615
995.588	2	12	0.884615
995.638	1	11	0.846154
995.688	1	9	0.769231
995.737	1	9	0.769231
995.787	2	10	0.807692
995.837	2	11	0.846154
995.888	2	11	0.846154
995.938	3	11	0.846154
995.988	3	11	0.846154
996.038	3	11	0.846154
996.088	3	12	0.884615
996.138	3	12	0.884615
996.178	3	12	0.884615
996.234	2	12	0.884615
996.288	2	12	0.884615
996.338	3	13	0.923077
996.388	4	12	0.884615
996.438	4	12	0.884615
996.487	4	12	0.884615
996.538	6	11	0.783654
996.588	6	10	0.745192
996.638	6	10	0.745192
996.688	6	10	0.745192
996.738	6	9	0.706731
996.787	5	9	0.737981
996.838	5	10	0.776442
996.888	5	12	0.853365
996.938	4	12	0.884615
996.987	4	14	0.961538
997.038	5	16	0.96875
997.087	5	16	0.96875
997.138	6	15	0.9375
997.188	6	15	0.9375
997.238	6	13	0.860577
997.288	8	14	0.836538
997.338	7	13	0.829327
997.388	8	13	0.798077
997.437	9	13	0.766827
997.487	9	13	0.766827
997.538	8	13	0.798077
997.588	8	13	0.798077
997.638	10	13	0.735577
997.688	11	13	0.704327
997.738	11	13	0.704327
997.788	11	13	0.704327
997.838	12	12	0.634615
997.888	12	10	0.557692
997.938	12	9	0.519231
997.987	12	7	0.442308
998.037	11	5	0.396635
998.087	12	4	0.326923
998.138	11	4	0.358173
998.176	11	4	0.358173
998.231	12	4	0.326923
998.288	11	2	0.28125
998.337	11	2	0.28125
998.388	10	2	0.3125
998.438	9	2	0.34375
998.488	10	2	0.3125
998.538	9	2	0.34375
998.588	9	2	0.34375
998.638	8	2	0.375
998.687	7	2	0.40625
998.737	9	2	0.34375
998.787	10	1	0.3125
998.838	9	0	0.34375
998.888	10	0	0.3125
998.938	11	0	0.28125
998.988	11	0	0.28125
999.038	11	0	0.28125
999.088	11	0	0.28125
999.137	11	0	0.28125
999.184	11	0	0.28125
999.237	11	0	0.28125
999.287	11	0	0.28125
999.337	12	0	0.25
999.388	12	0	0.25
999.438	12	0	0.25
999.488	13	0	0.21875
999.537	13	0	0.21875
999.588	14	0	0.1875
999.638	13	0	0.21875
999.688	13	0	0.21875
999.738	12	0	0.25
999.788	12	0	0.25
999.837	12	0	0.25
999.887	11	0	0.28125
999.937	10	0	0.3125
999.987	11	0	0.28125
1000.04	12	0	0.25
1000.09	11	0	0.28125
1000.14	11	0	0.28125
1000.18	11	0	0.28125
1000.24	10	1	0.3125
1000.29	9	2	0.34375
1000.34	8	3	0.413462
1000.39	8	4	0.451923
1000.44	9	4	0.420673
1000.49	8	6	0.528846
1000.54	8	8	0.605769
1000.59	7	9	0.675481
1000.64	7	11	0.752404
1000.69	7	12	0.790865
1000.74	6	13	0.860577
1000.79	5	16	0.96875
1000.84	5	18	0.96875
1000.89	5	19	0.96875
1000.94	5	21	0.96875
1000.99	5	23	0.96875
1001.04	4	25	1
1001.09	4	28	1
1001.14	4	29	1
1001.18	4	29	1
1001.23	4	30	1
1001.29	4	31	1
1001.34	4	30	1
1001.39	3	29	1
1001.44	2	30	1
1001.49	1	28	1
1001.54	1	27	1
1001.59	1	26	1
1001.64	1	25	1
1001.69	2	26	1
1001.74	2	27	1
1001.79	2	25	1
1001.84	3	23	1
1001.89	3	22	1
1001.94	3	21	1
1001.99	2	19	1
1002.04	2	17	1
1002.09	2	15	1
1002.14	2	14	0.961538
1002.18	2	14	0.961538
1002.24	2	12	0.884615
1002.29	2	10	0.807692
1002.34	2	11	0.846154
1002.39	2	14	0.961538
1002.44	2	14	0.961538
1002.49	2	15	1
1002.54	2	16	1
1002.59	2	17	1
1002.64	2	18	1
1002.69	2	16	1
1002.74	3	16	1
1002.79	3	15	1
1002.84	2	17	1
1002.89	4	17	1
1002.94	5	17	0.96875
1002.99	7	17	0.90625
1003.04	7	17	0.90625
1003.09	7	16	0.90625
1003.14	8	17	0.875
1003.18	8	17	0.875
1003.23	8	18	0.875
1003.29	8	18	0.875
1003.34	8	17	0.875
1003.39	8	14	0.836538
1003.44	8	14	0.836538
1003.49	8	14	0.836538
1003.54	8	12	0.759615
1003.59	9	11	0.689904
1003.64	9	9	0.612981
1003.69	8	9	0.644231
1003.74	7	7	0.598558
1003.79	8	7	0.567308
1003.84	10	5	0.427885
1003.89	8	5	0.490385
1003.94	7	4	0.483173
1003.99	5	4	0.545673
1004.04	5	4	0.545673
1004.09	5	4	0.545673
1004.14	4	3	0.538462
1004.18	4	3	0.538462
1004.23	4	2	0.5
1004.29	6	2	0.4375
1004.34	6	2	0.4375
1004.39	6	2	0.4375
1004.44	6	1	0.4375
1004.49	7	0	0.40625
1004.54	8	1	0.375
1004.59	7	3	0.444712
1004.64	7	3	0.444712
1004.69	7	3	0.444712
1004.74	7	3	0.444712
1004.79	6	3	0.475962
1004.84	4	3	0.538462
1004.89	4	3	0.538462
1004.94	4	4	0.576923
1004.99	4	5	0.615385
1005.04	4	5	0.615385
1005.09	4	6	0.653846
1005.14	4	7	0.692308
1005.18	4	7	0.692308
1005.23	4	7	0.692308
1005.29	2	7	0.692308
1005.34	2	7	0.692308
1005.39	2	7	0.692308
1005.44	2	7	0.692308
1005.49	3	7	0.692308
1005.54	2	6	0.653846
1005.59	2	4	0.576923
1005.64	2	4	0.576923
1005.69	2	5	0.615385
1005.74	2	5	0.615385
1005.79	2	5	0.615385
1005.83	2	5	0.615385
1005.89	2	5	0.615385
1005.94	4	4	0.576923
1005.99	4	3	0.538462
1006.04	6	4	0.514423
1006.09	6	3	0.475962
1006.14	6	2	0.4375
1006.18	6	2	0.4375
1006.23	6	3	0.475962
1006.29	6	3	0.475962
1006.34	6	3	0.475962
1006.39	6	4	0.514423
1006.44	7	4	0.483173
1006.49	5	4	0.545673
1006.54	6	4	0.514423
1006.59	6	4	0.514423
1006.64	6	4	0.514423
1006.69	6	3	0.475962
1006.74	7	4	0.483173
1006.79	7	6	0.560096
1006.84	7	6	0.560096
1006.89	7	6	0.560096
1006.94	6	7	0.629808
1006.99	6	8	0.668269
1007.04	4	8	0.730769
1007.09	4	8	0.730769
1007.14	4	8	0.730769
1007.18	4	8	0.730769
1007.23	4	8	0.730769
1007.29	5	8	0.699519
1007.34	7	9	0.675481
1007.39	7	8	0.637019
1007.44	6	8	0.668269
1007.49	6	9	0.706731
1007.54	5	10	0.776442
1007.59	5	10	0.776442
1007.64	5	10	0.776442
1007.69	5	10	0.776442
1007.74	4	10	0.807692
1007.79	4	9	0.769231
1007.84	4	9	0.769231
1007.89	4	9	0.769231
1007.94	3	8	0.730769
1007.99	3	7	0.692308
1008.04	3	6	0.653846
1008.09	3	6	0.653846
1008.14	4	7	0.692308
1008.18	4	7	0.692308
1008.23	4	6	0.653846
1008.29	3	7	0.692308
1008.34	1	6	0.653846
1008.39	1	7	0.692308
1008.44	1	7	0.692308
1008.49	1	6	0.653846
1008.54	1	5	0.615385
1008.59	1	5	0.615385
1008.64	1	5	0.615385
1008.69	1	5	0.615385
1008.74	1	4	0.576923
1008.79	1	3	0.538462
1008.84	1	3	0.538462
1008.89	1	3	0.538462
1008.94	1	3	0.538462
1008.99	1	3	0.538462
1009.04	1	3	0.538462
1009.09	1	3	0.538462
1009.14	0	2	0.5
1009.18	0	2	0.5
1009.24	0	2	0.5
1009.29	0	2	0.5
1009.34	0	4	0.576923
1009.39	1	5	0.615385
1009.44	2	7	0.692308
1009.49	2	9	0.769231
1009.54	2	10	0.807692
1009.59	2	10	0.807692
1009.64	2	12	0.884615
1009.69	2	12	0.884615
1009.74	2	13	0.923077
1009.79	2	13	0.923077
1009.84	2	14	0.961538
1009.89	2	14	0.961538
1009.94	4	14	0.961538
1009.99	4	14	0.961538
1010.04	4	15	1
1010.09	4	17	1
1010.14	4	19	1
1010.18	4	19	1
1010.23	5	19	0.96875
1010.29	5	19	0.96875
1010.34	5	17	0.96875
1010.39	4	17	1
1010.44	3	15	1
1010.49	4	13	0.923077
1010.54	4	12	0.884615
1010.59	4	13	0.923077
1010.64	4	11	0.846154
1010.69	4	11	0.846154
1010.74	4	10	0.807692
1010.79	4	10	0.807692
1010.84	4	9	0.769231
1010.89	4	10	0.807692
1010.94	2	10	0.807692
1010.99	2	10	0.807692
1011.04	2	9	0.769231
1011.09	2	7	0.692308
1011.14	2	5	0.615385
1011.18	2	5	0.615385
1011.24	1	5	0.615385
1011.29	1	4	0.576923
1011.34	1	4	0.576923
1011.39	1	2	0.5
1011.44	2	3	0.538462
1011.49	1	4	0.576923
1011.54	1	4	0.576923
1011.59	1	4	0.576923
1011.64	1	4	0.576923
1011.69	1	4	0.576923
1011.74	1	5	0.615385
1011.79	1	5	0.615385
1011.84	1	5	0.615385
1011.89	1	4	0.576923
1011.94	2	4	0.576923
1011.99	3	4	0.576923
1012.04	3	4	0.576923
1012.09	3	5	0.615385
1012.14	3	5	0.615385
1012.18	3	5	0.615385
1012.23	3	5	0.615385
1012.29	5	6	0.622596
1012.34	5	6	0.622596
1012.39	5	6	0.622596
1012.44	4	6	0.653846
1012.49	4	6	0.653846
1012.54	4	6	0.653846
1012.59	4	5	0.615385
1012.64	4	5	0.615385
1012.69	4	5	0.615385
1012.74	4	4	0.576923
1012.79	4	4	0.576923
1012.84	4	4	0.576923
1012.89	5	5	0.584135
1012.94	5	6	0.622596
1012.99	4	7	0.692308
1013.04	4	8	0.730769
1013.09	5	9	0.737981
1013.14	5	10	0.776442
1013.19	5	11	0.814904
1013.24	5	12	0.853365
1013.29	3	11	0.846154
1013.34	3	11	0.846154
1013.39	3	12	0.884615
1013.44	3	11	0.846154
1013.49	3	10	0.807692
1013.54	3	10	0.807692
1013.59	3	11	0.846154
1013.64	3	11	0.846154
1013.69	3	11	0.846154
1013.74	3	13	0.923077
1013.79	3	14	0.961538
1013.84	3	17	1
1013.89	2	18	1
1013.94	3	18	1
1013.99	3	18	1
1014.04	4	17	1
1014.09	3	15	1
1014.14	3	14	0.961538
1014.18	3	13	0.923077
1014.24	3	12	0.884615
1014.29	5	13	0.891827
1014.34	5	14	0.930288
1014.39	5	14	0.930288
1014.44	5	14	0.930288
1014.49	5	14	0.930288
1014.54	5	14	0.930288
1014.59	5	14	0.930288
1014.64	5	15	0.96875
1014.69	5	15	0.96875
1014.74	5	14	0.930288
1014.79	7	15	0.90625
1014.84	7	14	0.867788
1014.89	7	13	0.829327
1014.94	6	13	0.860577
1014.99	6	12	0.822115
1015.04	5	12	0.853365
1015.09	5	12	0.853365
1015.14	5	12	0.853365
1015.18	6	12	0.822115
1015.24	6	13	0.860577
1015.29	4	12	0.884615
1015.34	4	11	0.846154
1015.39	4	10	0.807692
1015.44	4	11	0.846154
1015.49	4	11	0.846154
1015.54	5	14	0.930288
1015.59	5	14	0.930288
1015.64	6	13	0.860577
1015.69	6	14	0.899038
1015.74	7	14	0.867788
1015.79	5	12	0.853365
1015.84	5	10	0.776442
1015.89	6	9	0.706731
1015.94	5	9	0.737981
1015.99	5	10	0.776442
1016.04	5	11	0.814904
1016.09	5	12	0.853365
1016.14	5	12	0.853365
1016.18	4	12	0.884615
1016.23	4	11	0.846154
1016.29	4	12	0.884615
1016.34	4	13	0.923077
1016.39	6	14	0.899038
1016.44	6	14	0.899038
1016.49	6	14	0.899038
1016.54	5	11	0.814904
1016.59	7	10	0.713942
1016.64	6	10	0.745192
1016.69	7	9	0.675481
1016.74	8	8	0.605769
1016.79	9	8	0.574519
1016.84	9	8	0.574519
1016.89	8	8	0.605769
1016.94	8	7	0.567308
1016.99	8	6	0.528846
1017.04	9	5	0.459135
1017.09	10	4	0.389423
1017.14	10	4	0.389423
1017.19	11	4	0.358173
1017.24	11	4	0.358173
1017.29	11	3	0.319712
1017.34	12	2	0.25
1017.39	11	1	0.28125
1017.44	12	0	0.25
1017.49	12	0	0.25
1017.54	14	1	0.1875
1017.59	12	1	0.25
1017.64	13	2	0.21875
1017.69	13	2	0.21875
1017.74	13	2	0.21875
1017.79	12	2	0.25
1017.84	13	2	0.21875
1017.89	13	2	0.21875
1017.94	14	2	0.1875
1017.99	14	2	0.1875
1018.04	13	3	0.257212
1018.09	12	3	0.288462
1018.14	12	4	0.326923
1018.19	11	4	0.358173
1018.24	12	4	0.326923
1018.29	12	5	0.365385
1018.34	13	5	0.334135
1018.39	12	5	0.365385
1018.44	11	5	0.396635
1018.49	12	5	0.365385
1018.54	10	4	0.389423
1018.59	10	4	0.389423
1018.64	10	3	0.350962
1018.69	9	3	0.382212
1018.74	7	3	0.444712
1018.79	7	3	0.444712
1018.84	6	3	0.475962
1018.89	8	3	0.413462
1018.94	7	3	0.444712
1018.99	7	3	0.444712
1019.04	7	2	0.40625
1019.09	7	2	0.40625
1019.14	7	1	0.40625
1019.18	7	1	0.40625
1019.23	7	1	0.40625
1019.29	7	0	0.40625
1019.34	5	0	0.46875
1019.39	5	0	0.46875
1019.44	5	0	0.46875
1019.49	4	0	0.5
1019.54	5	0	0.46875
1019.59	5	0	0.46875
1019.64	4	0	0.5
1019.69	4	0	0.5
1019.74	6	0	0.4375
1019.79	6	0	0.4375
1019.84	6	0	0.4375
1019.89	5	0	0.46875
1019.94	5	0	0.46875
1019.99	5	0	0.46875
1020.04	5	0	0.46875
1020.09	5	0	0.46875
1020.14	6	0	0.4375
1020.18	6	0	0.4375
1020.23	5	0	0.46875
1020.29	5	0	0.46875
1020.34	5	0	0.46875
1020.39	5	0	0.46875
1020.44	5	0	0.46875
1020.49	5	0	0.46875
1020.54	4	0	0.5
1020.59	5	0	0.46875
1020.64	5	0	0.46875
1020.69	5	0	0.46875
1020.74	3	0	0.5
1020.79	4	0	0.5
1020.84	4	1	0.5
1020.89	3	1	0.5
1020.94	3	1	0.5
1020.99	3	1	0.5
1021.04	3	1	0.5
1021.09	3	1	0.5
1021.14	2	1	0.5
1021.18	2	1	0.5
1021.23	3	1	0.5
1021.29	3	1	0.5
1021.34	3	1	0.5
1021.39	4	1	0.5
1021.44	4	1	0.5
1021.49	4	1	0.5
1021.54	4	1	0.5
1021.59	3	1	0.5
1021.64	3	1	0.5
1021.69	4	1	0.5
1021.74	5	1	0.46875
1021.79	4	1	0.5
1021.83	4	0	0.5
1021.89	4	0	0.5
1021.94	4	0	0.5
1021.99	4	0	0.5
1022.04	5	0	0.46875
1022.09	5	0	0.46875
1022.14	5	1	0.46875
1022.18	5	1	0.46875
1022.23	4	1	0.5
1022.29	4	2	0.5
1022.34	4	2	0.5
1022.39	3	2	0.5
1022.44	3	3	0.538462
1022.49	3	3	0.538462
1022.54	3	3	0.538462
1022.59	3	3	0.538462
1022.64	4	3	0.538462
1022.69	3	3	0.538462
1022.74	2	3	0.538462
1022.79	2	4	0.576923
1022.84	2	5	0.615385
1022.89	3	6	0.653846
1022.94	3	6	0.653846
1022.99	3	6	0.653846
1023.04	4	6	0.653846
1023.09	4	6	0.653846
1023.14	5	5	0.584135
1023.18	5	5	0.584135
1023.23	5	5	0.584135
1023.29	5	4	0.545673
1023.34	6	5	0.552885
1023.39	7	7	0.598558
1023.44	7	7	0.598558
1023.49	7	8	0.637019
1023.54	8	8	0.605769
1023.59	9	8	0.574519
1023.64	8	8	0.605769
1023.69	8	8	0.605769
1023.74	9	8	0.574519
1023.79	11	7	0.473558
1023.84	11	6	0.435096
1023.89	11	5	0.396635
1023.94	11	6	0.435096
1023.99	11	6	0.435096
1024.04	9	6	0.497596
1024.09	11	6	0.435096
1024.14	10	6	0.466346
1024.18	10	6	0.466346
1024.23	10	6	0.466346
1024.29	12	8	0.480769
1024.34	12	7	0.442308
1024.39	11	5	0.396635
1024.44	11	4	0.358173
1024.49	11	5	0.396635
1024.54	12	6	0.403846
1024.59	12	6	0.403846
1024.64	13	6	0.372596
1024.69	14	7	0.379808
1024.74	14	7	0.379808
1024.79	12	7	0.442308
1024.84	13	8	0.449519
1024.89	13	10	0.526442
1024.94	13	10	0.526442
1024.99	14	10	0.495192
1025.04	15	10	0.463942
1025.09	16	11	0.471154
1025.14	17	13	0.516827
1025.18	17	13	0.516827
1025.23	20	15	0.5
1025.29	18	16	0.5625
1025.34	19	17	0.53125
1025.39	20	18	0.5
1025.44	25	20	0.5
1025.49	27	19	0.5
1025.54	27	19	0.5
1025.59	27	19	0.5
1025.64	28	20	0.5
1025.69	28	19	0.5
1025.74	28	20	0.5
1025.79	29	21	0.5
1025.84	29	21	0.5
1025.89	30	19	0.5
1025.94	33	18	0.5
1025.99	33	18	0.5
1026.04	33	18	0.5
1026.09	30	17	0.5
1026.14	30	15	0.5
1026.17	30	15	0.5
1026.23	29	14	0.461538
1026.29	31	11	0.346154
1026.34	30	10	0.307692
1026.39	31	10	0.307692
1026.44	28	8	0.230769
1026.49	28	7	0.192308
1026.54	27	6	0.153846
1026.59	28	6	0.153846
1026.64	29	5	0.115385
1026.69	28	5	0.115385
1026.74	28	4	0.0769231
1026.79	28	3	0.0384615
1026.83	29	2	0
1026.89	30	2	0
1026.94	30	2	0
1026.99	30	2	0
1027.04	30	2	0
1027.09	32	2	0
1027.14	32	2	0
1027.18	32	2	0
1027.24	32	1	0
1027.29	30	1	0
1027.34	30	1	0
1027.39	28	0	0
1027.44	26	0	0
1027.49	24	1	0
1027.54	23	2	0
1027.59	21	3	0.0384615
1027.64	18	3	0.100962
1027.69	18	3	0.100962
1027.74	17	4	0.170673
1027.79	16	5	0.240385
1027.84	14	7	0.379808
1027.89	12	7	0.442308
1027.94	9	8	0.574519
1027.99	9	8	0.574519
1028.04	8	9	0.644231
1028.09	6	11	0.783654
1028.14	5	12	0.853365
1028.18	5	12	0.853365
1028.24	3	12	0.884615
1028.29	4	15	1
1028.34	3	17	1
1028.39	3	17	1
1028.44	3	17	1
1028.49	3	17	1
1028.54	3	17	1
1028.59	3	18	1
1028.64	3	19	1
1028.69	3	19	1
1028.74	4	19	1
1028.79	4	19	1
1028.84	4	18	1
1028.89	3	19	1
1028.94	3	19	1
1028.99	2	19	1
1029.04	2	19	1
1029.09	3	19	1
1029.14	3	18	1
1029.18	3	19	1
1029.23	3	20	1
1029.29	2	18	1
1029.34	2	16	1
1029.39	2	17	1
1029.44	2	17	1
1029.49	2	17	1
1029.54	2	16	1
1029.59	2	14	0.961538
1029.64	3	13	0.923077
1029.69	3	14	0.961538
1029.74	2	13	0.923077
1029.79	2	13	0.923077
1029.84	3	13	0.923077
1029.89	3	13	0.923077
1029.94	3	12	0.884615
1029.99	3	12	0.884615
1030.04	4	11	0.846154
1030.09	3	10	0.807692
1030.14	3	10	0.807692
1030.18	3	9	0.769231
1030.23	4	8	0.730769
1030.29	4	8	0.730769
1030.34	4	10	0.807692
1030.39	4	10	0.807692
1030.44	4	11	0.846154
1030.49	4	12	0.884615
1030.54	4	13	0.923077
1030.59	4	15	1
1030.64	3	15	1
1030.69	3	15	1
1030.74	3	16	1
1030.79	3	16	1
1030.84	2	15	1
1030.89	2	14	0.961538
1030.94	2	15	1
1030.99	2	15	1
1031.04	1	16	1
1031.09	1	15	1
1031.14	1	15	1
1031.18	1	15	1
1031.23	0	17	1
1031.29	0	17	1
1031.34	0	17	1
1031.39	0	17	1
1031.44	0	17	1
1031.49	0	16	1
1031.54	0	15	1
1031.59	0	14	0.961538
1031.64	0	15	1
1031.69	0	15	1
1031.74	0	14	0.961538
1031.79	1	13	0.923077
1031.84	2	14	0.961538
1031.89	3	15	1
1031.94	5	14	0.930288
1031.99	5	14	0.930288
1032.04	6	13	0.860577
1032.09	6	13	0.860577
1032.14	6	13	0.860577
1032.18	6	13	0.860577
1032.23	6	12	0.822115
1032.29	6	12	0.822115
1032.34	7	11	0.752404
1032.39	7	10	0.713942
1032.44	7	9	0.675481
1032.49	8	8	0.605769
1032.54	8	8	0.605769
1032.59	10	7	0.504808
1032.64	10	6	0.466346
1032.69	12	6	0.403846
1032.74	12	7	0.442308
1032.79	11	7	0.473558
1032.84	11	7	0.473558
1032.89	10	7	0.504808
1032.94	9	7	0.536058
1032.99	9	7	0.536058
1033.04	9	7	0.536058
1033.09	9	7	0.536058
1033.14	10	7	0.504808
1033.18	10	7	0.504808
1033.23	11	7	0.473558
1033.29	12	6	0.403846
1033.34	11	5	0.396635
1033.39	11	5	0.396635
1033.44	12	7	0.442308
1033.49	12	7	0.442308
1033.54	12	7	0.442308
1033.59	10	7	0.504808
1033.64	10	7	0.504808
1033.69	9	6	0.497596
1033.74	9	5	0.459135
1033.79	11	5	0.396635
1033.84	10	4	0.389423
1033.89	12	4	0.326923
1033.94	11	6	0.435096
1033.99	12	6	0.403846
1034.04	11	7	0.473558
1034.09	12	7	0.442308
1034.14	13	7	0.411058
1034.18	13	7	0.411058
1034.24	12	6	0.403846
1034.29	13	6	0.372596
1034.34	14	6	0.341346
1034.39	14	6	0.341346
1034.44	13	4	0.295673
1034.49	12	4	0.326923
1034.54	13	4	0.295673
1034.59	13	5	0.334135
1034.64	13	5	0.334135
1034.69	13	5	0.334135
1034.74	13	5	0.334135
1034.79	12	5	0.365385
1034.84	13	5	0.334135
1034.89	12	5	0.365385
1034.94	13	3	0.257212
1034.99	12	3	0.288462
1035.04	13	2	0.21875
1035.09	12	2	0.25
1035.14	11	2	0.28125
1035.18	11	2	0.28125
1035.24	11	2	0.28125
1035.29	10	4	0.389423
1035.34	9	5	0.459135
1035.39	9	6	0.497596
1035.44	10	8	0.543269
1035.49	11	9	0.550481
1035.54	11	9	0.550481
1035.59	11	8	0.512019
1035.64	14	8	0.418269
1035.69	14	9	0.456731
1035.74	14	9	0.456731
1035.79	15	10	0.463942
1035.84	15	10	0.463942
1035.89	15	9	0.425481
1035.94	14	10	0.495192
1035.99	16	10	0.432692
1036.04	15	10	0.463942
1036.09	18	10	0.370192
1036.14	19	10	0.338942
1036.17	19	10	0.338942
1036.23	23	10	0.307692
1036.29	23	8	0.230769
1036.34	24	7	0.192308
1036.39	25	6	0.153846
1036.44	25	4	0.0769231
1036.49	26	4	0.0769231
1036.54	26	4	0.0769231
1036.59	26	4	0.0769231
1036.64	25	4	0.0769231
1036.69	25	4	0.0769231
1036.74	26	6	0.153846
1036.79	24	5	0.115385
1036.84	24	5	0.115385
1036.89	24	5	0.115385
1036.94	25	4	0.0769231
1036.99	23	5	0.115385
1037.04	24	5	0.115385
1037.09	21	5	0.115385
1037.14	20	5	0.115385
1037.18	20	5	0.115385
1037.23	19	6	0.185096
1037.29	18	6	0.216346
1037.34	19	6	0.185096
1037.39	20	6	0.153846
1037.44	20	6	0.153846
1037.49	19	6	0.185096
1037.54	18	6	0.216346
1037.59	19	6	0.185096
1037.64	18	7	0.254808
1037.69	17	6	0.247596
1037.74	17	5	0.209135
1037.79	18	6	0.216346
1037.84	17	7	0.286058
1037.89	16	7	0.317308
1037.94	16	7	0.317308
1037.99	17	7	0.286058
1038.04	16	9	0.394231
1038.09	17	10	0.401442
1038.14	16	11	0.471154
1038.19	16	12	0.509615
1038.24	14	13	0.610577
1038.29	15	13	0.579327
1038.34	13	13	0.641827
1038.39	12	13	0.673077
1038.44	13	14	0.680288
1038.49	13	14	0.680288
1038.54	14	14	0.649038
1038.59	13	14	0.680288
1038.64	13	14	0.680288
1038.69	15	15	0.65625
1038.74	14	15	0.6875
1038.79	14	15	0.6875
1038.84	15	15	0.65625
1038.89	16	16	0.625
1038.94	15	18	0.65625
1038.99	15	18	0.65625
1039.04	16	16	0.625
1039.09	16	16	0.625
1039.14	16	15	0.625
1039.18	16	14	0.586538
1039.23	16	12	0.509615
1039.29	16	12	0.509615
1039.34	16	12	0.509615
1039.39	16	12	0.509615
1039.44	15	11	0.502404
1039.49	15	10	0.463942
1039.54	14	10	0.495192
1039.59	14	11	0.533654
1039.64	14	10	0.495192
1039.69	13	12	0.603365
1039.74	13	11	0.564904
1039.79	13	10	0.526442
1039.84	13	9	0.487981
1039.89	12	8	0.480769
1039.94	13	7	0.411058
1039.99	12	6	0.403846
1040.04	12	8	0.480769
1040.09	11	7	0.473558
1040.14	12	7	0.442308
1040.18	13	7	0.411058
1040.24	13	7	0.411058
1040.29	13	8	0.449519
1040.34	15	8	0.387019
1040.39	15	8	0.387019
1040.44	14	8	0.418269
1040.49	17	8	0.324519
1040.54	18	10	0.370192
1040.59	20	9	0.269231
1040.64	23	9	0.269231
1040.69	24	6	0.153846
1040.74	25	6	0.153846
1040.79	25	6	0.153846
1040.84	26	6	0.153846
1040.89	26	6	0.153846
1040.94	26	5	0.115385
1040.99	26	5	0.115385
1041.04	25	3	0.0384615
1041.09	26	3	0.0384615
1041.14	27	3	0.0384615
1041.18	27	3	0.0384615
1041.23	26	3	0.0384615
1041.29	28	5	0.115385
1041.34	28	5	0.115385
1041.39	27	6	0.153846
1041.44	28	6	0.153846
1041.49	25	6	0.153846
1041.54	24	4	0.0769231
1041.59	24	4	0.0769231
1041.64	20	4	0.0769231
1041.69	18	4	0.139423
1041.74	18	4	0.139423
1041.79	17	5	0.209135
1041.84	16	5	0.240385
1041.89	16	5	0.240385
1041.94	16	5	0.240385
1041.99	17	5	0.209135
1042.04	18	5	0.177885
1042.09	18	5	0.177885
1042.14	18	5	0.177885
1042.18	18	6	0.216346
1042.23	19	6	0.185096
1042.29	17	3	0.132212
1042.34	16	3	0.163462
1042.39	17	3	0.132212
1042.44	16	3	0.163462
1042.49	16	3	0.163462
1042.54	17	3	0.132212
1042.59	15	4	0.233173
1042.64	16	4	0.201923
1042.69	16	4	0.201923
1042.74	16	4	0.201923
1042.79	17	3	0.132212
1042.84	17	5	0.209135
1042.89	19	6	0.185096
1042.94	18	6	0.216346
1042.99	19	6	0.185096
1043.04	19	7	0.223558
1043.09	19	7	0.223558
1043.14	17	7	0.286058
1043.18	16	6	0.278846
1043.23	18	6	0.216346
1043.29	17	7	0.286058
1043.34	17	7	0.286058
1043.39	16	6	0.278846
1043.44	16	6	0.278846
1043.49	16	6	0.278846
1043.54	15	6	0.310096
1043.59	15	5	0.271635
1043.64	14	5	0.302885
1043.69	15	5	0.271635
1043.74	14	5	0.302885
1043.79	14	5	0.302885
1043.84	13	3	0.257212
1043.89	11	2	0.28125
1043.94	11	2	0.28125
1043.99	10	2	0.3125
1044.04	9	1	0.34375
1044.09	9	1	0.34375
1044.14	9	1	0.34375
1044.17	9	1	0.34375
1044.23	7	1	0.40625
1044.29	7	0	0.40625
1044.34	7	0	0.40625
1044.39	7	0	0.40625
1044.44	7	0	0.40625
1044.49	6	0	0.4375
1044.54	6	0	0.4375
1044.59	6	0	0.4375
1044.63	6	0	0.4375
1044.69	6	0	0.4375
1044.74	6	0	0.4375
1044.79	6	0	0.4375
1044.84	6	0	0.4375
1044.89	8	0	0.375
1044.94	8	0	0.375
1044.99	8	0	0.375
1045.04	8	0	0.375
1045.09	8	0	0.375
1045.14	9	0	0.34375
1045.18	9	0	0.34375
1045.23	8	1	0.375
1045.29	9	1	0.34375
1045.34	8	1	0.375
1045.39	8	1	0.375
1045.44	8	2	0.375
1045.49	11	2	0.28125
1045.54	11	2	0.28125
1045.59	12	3	0.288462
1045.64	12	4	0.326923
1045.69	11	5	0.396635
1045.74	12	5	0.365385
1045.79	11	5	0.396635
1045.84	13	5	0.334135
1045.89	11	6	0.435096
1045.94	11	6	0.435096
1045.99	11	7	0.473558
1046.04	11	7	0.473558
1046.09	11	7	0.473558
1046.14	11	7	0.473558
1046.18	11	7	0.473558
1046.22	12	8	0.480769
1046.29	11	8	0.512019
1046.34	11	9	0.550481
1046.39	12	9	0.519231
1046.44	13	8	0.449519
1046.49	11	8	0.512019
1046.54	12	8	0.480769
1046.59	11	8	0.512019
1046.64	12	7	0.442308
1046.69	14	6	0.341346
1046.74	15	6	0.310096
1046.79	15	6	0.310096
1046.84	15	6	0.310096
1046.89	17	5	0.209135
1046.94	19	5	0.146635
1046.99	19	4	0.108173
1047.04	21	4	0.0769231
1047.09	22	5	0.115385
1047.14	22	5	0.115385
1047.17	22	5	0.115385
1047.23	26	3	0.0384615
1047.29	26	3	0.0384615
1047.34	27	2	0
1047.39	27	2	0
1047.44	26	2	0
1047.49	27	2	0
1047.54	29	2	0
1047.59	30	1	0
1047.64	30	1	0
1047.69	29	1	0
1047.74	27	1	0
1047.79	28	1	0
1047.84	28	1	0
1047.89	27	2	0
1047.94	26	3	0.0384615
1047.99	25	3	0.0384615
1048.04	23	4	0.0769231
1048.09	21	4	0.0769231
1048.14	20	4	0.0769231
1048.18	20	5	0.115385
1048.23	15	5	0.271635
1048.29	15	9	0.425481
1048.34	14	10	0.495192
1048.39	14	11	0.533654
1048.44	14	13	0.610577
1048.49	12	15	0.75
1048.54	9	16	0.84375
1048.59	8	18	0.875
1048.64	7	19	0.90625
1048.69	7	22	0.90625
1048.74	7	25	0.90625
1048.79	6	27	0.9375
1048.84	4	29	1
1048.89	3	30	1
1048.94	2	30	1
1048.99	3	30	1
1049.04	3	29	1
1049.09	3	28	1
1049.14	3	28	1
1049.18	3	27	1
1049.23	3	28	1
1049.29	3	26	1
1049.34	4	25	1
1049.39	3	24	1
1049.44	3	22	1
1049.49	4	20	1
1049.54	4	20	1
1049.59	4	19	1
1049.64	5	19	0.96875
1049.69	4	18	1
1049.74	5	16	0.96875
1049.79	5	15	0.96875
1049.84	5	16	0.96875
1049.89	6	16	0.9375
1049.94	6	16	0.9375
1049.99	5	17	0.96875
1050.04	6	18	0.9375
1050.09	6	19	0.9375
1050.14	6	21	0.9375
1050.18	6	22	0.9375
1050.23	6	21	0.9375
1050.29	8	21	0.875
1050.34	8	21	0.875
1050.39	8	22	0.875
1050.44	8	23	0.875
1050.49	9	23	0.84375
1050.54	9	23	0.84375
1050.59	9	22	0.84375
1050.64	9	22	0.84375
1050.69	9	21	0.84375
1050.74	8	20	0.875
1050.79	9	20	0.84375
1050.84	9	18	0.84375
1050.89	9	16	0.84375
1050.94	10	17	0.8125
1050.99	10	16	0.8125
1051.04	9	15	0.84375
1051.09	10	15	0.8125
1051.14	11	13	0.704327
1051.19	12	13	0.673077
1051.24	14	13	0.610577
1051.29	12	12	0.634615
1051.34	12	13	0.673077
1051.39	12	13	0.673077
1051.44	12	14	0.711538
1051.49	10	15	0.8125
1051.54	11	15	0.78125
1051.59	11	16	0.78125
1051.64	10	16	0.8125
1051.69	10	17	0.8125
1051.74	11	17	0.78125
1051.79	11	18	0.78125
1051.84	11	18	0.78125
1051.89	11	19	0.78125
1051.94	10	18	0.8125
1051.99	10	19	0.8125
1052.04	10	20	0.8125
1052.09	9	19	0.84375
1052.14	8	19	0.875
1052.18	7	18	0.90625
1052.23	5	19	0.96875
1052.29	5	18	0.96875
1052.34	4	19	1
1052.39	4	18	1
1052.44	4	16	1
1052.49	4	17	1
1052.54	3	17	1
1052.59	3	17	1
1052.64	3	17	1
1052.69	3	16	1
1052.74	2	17	1
1052.79	1	15	1
1052.84	3	15	1
1052.89	2	16	1
1052.94	3	15	1
1052.99	4	14	0.961538
1053.04	5	14	0.930288
1053.09	6	15	0.9375
1053.14	6	15	0.9375
1053.18	6	15	0.9375
1053.23	8	16	0.875
1053.29	9	16	0.84375
1053.34	9	15	0.84375
1053.39	9	15	0.84375
1053.44	11	15	0.78125
1053.49	11	13	0.704327
1053.54	12	12	0.634615
1053.59	12	11	0.596154
1053.64	13	10	0.526442
1053.69	13	9	0.487981
1053.74	14	8	0.418269
1053.79	14	8	0.418269
1053.84	14	7	0.379808
1053.89	14	5	0.302885
1053.94	13	5	0.334135
1053.99	12	5	0.365385
1054.04	12	4	0.326923
1054.09	11	3	0.319712
1054.14	12	3	0.288462
1054.18	12	3	0.288462
1054.23	10	2	0.3125
1054.29	10	2	0.3125
1054.34	10	1	0.3125
1054.39	11	1	0.28125
1054.44	9	2	0.34375
1054.49	10	2	0.3125
1054.54	10	4	0.389423
1054.59	10	5	0.427885
1054.64	9	6	0.497596
1054.69	9	7	0.536058
1054.74	10	8	0.543269
1054.79	10	9	0.581731
1054.84	9	10	0.651442
1054.89	9	11	0.689904
1054.94	10	14	0.774038
1054.99	10	14	0.774038
1055.04	10	15	0.8125
1055.09	10	15	0.8125
1055.14	9	15	0.84375
1055.18	9	15	0.84375
1055.23	9	15	0.84375
1055.29	8	15	0.875
1055.34	9	15	0.84375
1055.39	8	15	0.875
1055.44	8	14	0.836538
1055.49	8	14	0.836538
1055.54	7	12	0.790865
1055.59	7	11	0.752404
1055.64	8	11	0.721154
1055.69	8	10	0.682692
1055.74	6	10	0.745192
1055.79	7	9	0.675481
1055.84	6	8	0.668269
1055.89	7	7	0.598558
1055.94	6	5	0.552885
1055.99	6	6	0.591346
1056.04	6	5	0.552885
1056.09	6	5	0.552885
1056.14	7	5	0.521635
1056.18	7	5	0.521635
1056.23	7	4	0.483173
1056.29	8	4	0.451923
1056.34	7	5	0.521635
1056.39	8	5	0.490385
1056.44	9	5	0.459135
1056.49	8	5	0.490385
1056.54	8	6	0.528846
1056.59	8	8	0.605769
1056.64	7	7	0.598558
1056.69	9	7	0.536058
1056.74	10	6	0.466346
1056.79	9	6	0.497596
1056.84	10	6	0.466346
1056.89	9	6	0.497596
1056.94	9	5	0.459135
1056.99	10	5	0.427885
1057.04	9	5	0.459135
1057.09	10	6	0.466346
1057.14	9	6	0.497596
1057.18	9	6	0.497596
1057.23	9	6	0.497596
1057.29	9	8	0.574519
1057.34	9	7	0.536058
1057.39	9	8	0.574519
1057.44	8	8	0.605769
1057.49	8	10	0.682692
1057.54	9	9	0.612981
1057.59	9	7	0.536058
1057.64	10	7	0.504808
1057.69	8	7	0.567308
1057.74	9	7	0.536058
1057.79	9	7	0.536058
1057.84	8	7	0.567308
1057.89	8	7	0.567308
1057.94	9	7	0.536058
1057.99	8	6	0.528846
1058.04	8	6	0.528846
1058.09	10	5	0.427885
1058.14	10	5	0.427885
1058.19	10	6	0.466346
1058.24	10	6	0.466346
1058.29	9	4	0.420673
1058.34	9	4	0.420673
1058.39	9	4	0.420673
1058.44	9	4	0.420673
1058.49	9	2	0.34375
1058.54	8	3	0.413462
1058.59	9	4	0.420673
1058.64	8	5	0.490385
1058.69	9	6	0.497596
1058.74	7	6	0.560096
1058.79	8	6	0.528846
1058.84	9	6	0.497596
1058.89	9	6	0.497596
1058.94	9	6	0.497596
1058.99	9	6	0.497596
1059.04	9	6	0.497596
1059.09	6	6	0.591346
1059.14	6	6	0.591346
1059.18	7	5	0.521635
1059.23	7	5	0.521635
1059.29	7	5	0.521635
1059.34	9	5	0.459135
1059.39	8	4	0.451923
1059.44	11	4	0.358173
1059.49	12	4	0.326923
1059.54	12	3	0.288462
1059.59	12	2	0.25
1059.64	12	1	0.25
1059.69	11	0	0.28125
1059.74	15	0	0.15625
1059.79	14	0	0.1875
1059.84	14	0	0.1875
1059.89	14	0	0.1875
1059.94	14	0	0.1875
1059.99	15	0	0.15625
1060.04	15	0	0.15625
1060.09	15	1	0.15625
1060.14	17	2	0.09375
1060.19	16	2	0.125
1060.24	18	2	0.0625
1060.29	20	3	0.0384615
1060.34	18	3	0.100962
1060.39	19	4	0.108173
1060.44	18	5	0.177885
1060.49	17	5	0.209135
1060.54	18	7	0.254808
1060.59	18	8	0.293269
1060.64	18	8	0.293269
1060.69	19	9	0.300481
1060.74	16	9	0.394231
1060.79	17	12	0.478365
1060.83	16	14	0.586538
1060.89	17	14	0.555288
1060.94	17	14	0.555288
1060.99	17	14	0.555288
1061.04	17	14	0.555288
1061.09	17	14	0.555288
1061.14	16	14	0.586538
1061.18	16	14	0.586538
1061.23	14	15	0.6875
1061.29	13	15	0.71875
1061.34	15	16	0.65625
1061.39	14	16	0.6875
1061.44	12	17	0.75
1061.49	14	20	0.6875
1061.54	14	19	0.6875
1061.59	13	20	0.71875
1061.64	14	20	0.6875
1061.69	13	19	0.71875
1061.74	13	20	0.71875
1061.79	13	17	0.71875
1061.84	14	17	0.6875
1061.89	14	17	0.6875
1061.94	14	17	0.6875
1061.99	13	17	0.71875
1062.04	14	18	0.6875
1062.09	15	18	0.65625
1062.14	17	18	0.59375
1062.18	17	18	0.59375
1062.23	20	20	0.5
1062.29	20	19	0.5
1062.34	20	18	0.5
1062.39	20	18	0.5
1062.44	21	16	0.5
1062.49	20	14	0.461538
1062.54	22	13	0.423077
1062.59	23	11	0.346154
1062.64	24	11	0.346154
1062.69	24	11	0.346154
1062.74	25	10	0.307692
1062.79	24	10	0.307692
1062.84	24	8	0.230769
1062.89	23	8	0.230769
1062.94	22	8	0.230769
1062.99	23	8	0.230769
1063.04	22	7	0.192308
1063.09	25	6	0.153846
1063.14	24	5	0.115385
1063.18	24	5	0.115385
1063.23	23	3	0.0384615
1063.29	25	4	0.0769231
1063.34	24	4	0.0769231
1063.39	25	4	0.0769231
1063.44	25	4	0.0769231
1063.49	26	3	0.0384615
1063.54	24	3	0.0384615
1063.59	24	3	0.0384615
1063.64	24	3	0.0384615
1063.69	26	3	0.0384615
1063.74	25	5	0.115385
1063.79	27	5	0.115385
1063.84	28	5	0.115385
1063.89	28	6	0.153846
1063.94	29	6	0.153846
1063.99	28	6	0.153846
1064.04	29	6	0.153846
1064.08	25	6	0.153846
1064.14	23	6	0.153846
1064.18	23	6	0.153846
1064.23	21	5	0.115385
1064.29	21	4	0.0769231
1064.34	20	5	0.115385
1064.39	21	5	0.115385
1064.44	20	6	0.153846
1064.49	21	6	0.153846
1064.54	22	6	0.153846
1064.59	22	6	0.153846
1064.64	23	7	0.192308
1064.69	23	7	0.192308
1064.74	23	6	0.153846
1064.79	21	6	0.153846
1064.84	20	6	0.153846
1064.89	23	5	0.115385
1064.94	25	5	0.115385
1064.99	25	5	0.115385
1065.04	25	5	0.115385
1065.09	26	5	0.115385
1065.14	29	5	0.115385
1065.18	30	6	0.153846
1065.23	30	6	0.153846
1065.29	30	6	0.153846
1065.34	30	5	0.115385
1065.39	29	4	0.0769231
1065.44	30	3	0.0384615
1065.49	30	3	0.0384615
1065.54	30	3	0.0384615
1065.59	30	3	0.0384615
1065.64	28	2	0
1065.69	27	2	0
1065.74	27	1	0
1065.79	29	1	0
1065.84	29	1	0
1065.89	27	1	0
1065.94	26	1	0
1065.99	28	1	0
1066.04	28	1	0
1066.09	27	1	0
1066.14	26	1	0
1066.18	25	0	0
1066.23	28	0	0
1066.29	26	0	0
1066.34	30	0	0
1066.39	30	1	0
1066.44	32	1	0
1066.49	30	1	0
1066.54	29	1	0
1066.59	30	1	0
1066.64	32	2	0
1066.69	33	3	0.0384615
1066.74	32	3	0.0384615
1066.79	33	3	0.0384615
1066.84	34	3	0.0384615
1066.89	33	3	0.0384615
1066.94	32	3	0.0384615
1066.99	31	3	0.0384615
1067.04	32	3	0.0384615
1067.09	32	3	0.0384615
1067.14	32	3	0.0384615
1067.17	32	3	0.0384615
1067.23	33	3	0.0384615
1067.29	33	3	0.0384615
1067.34	30	3	0.0384615
1067.39	30	2	0
1067.44	28	2	0
1067.49	28	2	0
1067.54	27	2	0
1067.59	25	2	0
1067.64	23	1	0
1067.69	23	0	0
1067.74	23	0	0
1067.79	21	0	0
1067.84	20	0	0
1067.89	20	2	0
1067.94	20	3	0.0384615
1067.98	19	3	0.0697115
1068.04	19	3	0.0697115
1068.09	19	4	0.108173
1068.14	17	5	0.209135
1068.18	17	5	0.209135
1068.23	13	7	0.411058
1068.29	13	9	0.487981
1068.34	13	11	0.564904
1068.39	12	12	0.634615
1068.44	11	14	0.742788
1068.49	10	16	0.8125
1068.54	10	17	0.8125
1068.59	10	18	0.8125
1068.64	9	19	0.84375
1068.69	7	21	0.90625
1068.74	7	22	0.90625
1068.79	6	22	0.9375
1068.84	5	23	0.96875
1068.89	6	21	0.9375
1068.94	5	23	0.96875
1068.99	5	24	0.96875
1069.04	3	26	1
1069.09	3	27	1
1069.13	4	26	1
1069.18	5	27	0.96875
1069.23	5	26	0.96875
1069.29	4	28	1
1069.34	3	26	1
1069.39	3	27	1
1069.44	3	26	1
1069.49	3	26	1
1069.54	3	27	1
1069.59	4	28	1
1069.64	4	28	1
1069.69	4	28	1
1069.74	4	27	1
1069.79	4	28	1
1069.84	5	27	0.96875
1069.89	6	27	0.9375
1069.94	7	25	0.90625
1069.99	8	25	0.875

## Sheet: Figure 4
day_since_implantation	n_characters	characters_per_minute	speller_output
106	41	0.979535	intelligible
107	67	1.18914	intelligible
108	38	1.24146	intelligible
113			no_speller
114	7	0.469447	intelligible
115			not_intelligible
122			not_intelligible
123			no_speller
124			not_intelligible
125			no_speller
147			no_speller
148	8	3.83073	intelligible
149	6	0.656493	intelligible
150	19	0.773026	intelligible
154			not_intelligible
155			not_intelligible
156			not_intelligible
160			no_speller
161	20	0.671261	intelligible
162	16	1.37308	intelligible
175			not_intelligible
176			not_intelligible
177			not_intelligible
178			not_intelligible
182	47	0.921867	intelligible
183			not_intelligible
184			not_intelligible
190	28	1.26259	intelligible
191			not_intelligible
192			not_intelligible
196			not_intelligible
197			not_intelligible
198	12	1.24986	intelligible
203	41	0.613833	intelligible
204			not_intelligible
205			not_intelligible
210			not_intelligible
211			not_intelligible
224	35	0.778253	intelligible
225	16	0.896547	intelligible
226			not_intelligible
239	25	1.38517	intelligible
240	13	1.17659	intelligible
244	85	0.817133	intelligible
245	95	0.682106	intelligible
246			not_intelligible
247	300	1.0416	intelligible
251	273	0.898881	intelligible
252	136	0.937411	intelligible
253	422	1.00173	intelligible
254	183	1.07615	intelligible
265			no_speller
266	75	0.926121	intelligible
267			no_speller
273			no_speller
274			no_speller
275			not_intelligible
280			not_intelligible
281			not_intelligible
282			not_intelligible
294	307	1.3635	intelligible
295	217	1.3306	intelligible
296	18	0.754493	intelligible
297			not_intelligible
301			not_intelligible
302			not_intelligible
303			not_intelligible
304			not_intelligible
308			not_intelligible
309	560	1.45631	intelligible
310	579	1.47835	intelligible
315	13	0.761556	intelligible
316			not_intelligible
317			not_intelligible
318			no_speller
329			no_speller
330			not_intelligible
331			not_intelligible
336			not_intelligible
337			not_intelligible
338			not_intelligible
339	14	0.666408	intelligible
342	339	0.941238	intelligible
343	199	1.02011	intelligible
344	92	0.410046	intelligible
345			not_intelligible
350			not_intelligible
351			not_intelligible
352			not_intelligible
353			not_intelligible
358			not_intelligible
365			not_intelligible
367	52	0.641035	intelligible
370			not_intelligible
374			no_speller
377	154	1.33577	intelligible
379			not_intelligible
381	30	4.94184	intelligible
383			not_intelligible
386			not_intelligible
389	42	0.808368	intelligible
392			not_intelligible
393			not_intelligible
396			no_speller
397			no_speller
398			no_speller
400	11	0.814409	intelligible
402			no_speller
403			not_intelligible
406			no_speller
407			no_speller
413			no_speller
414			no_speller
415	236	0.906942	intelligible
416			not_intelligible
417			no_speller
420			not_intelligible
421			no_speller
423			not_intelligible
426			no_speller
427			no_speller
428			no_speller
433			not_intelligible
434			not_intelligible
437			no_speller
442			not_intelligible
443			not_intelligible
444			not_intelligible
454			no_speller
455	21	3.29477	intelligible
456			not_intelligible
457			no_speller
458			not_intelligible
461	520	1.18707	intelligible
462	335	1.37115	intelligible

## Sheet: Figure S1
start_datetime	d_since_impl	acc	data	channels	block_before_speller	up_up	up_down	up_unclassified	down_up	down_down	down_unclassified
2019-07-03 11:24:32	106	0	2019-07-03/data_11_24_33.bin	21	0	0	10	0	10	0	0
2019-07-03 11:39:35	106	0.75	2019-07-03/data_11_39_36.bin	21	0	10	0	0	5	5	0
2019-07-03 11:51:49	106	0.6	2019-07-03/data_11_51_50.bin	21	0	9	1	0	7	3	0
2019-07-03 15:34:38	106	0	2019-07-03/data_15_34_39.bin	21, 100	0	0	20	0	20	0	0
2019-07-03 15:46:19	106	0.225	2019-07-03/data_15_46_20.bin	21, 100	0	9	11	0	20	0	0
2019-07-03 16:04:00	106	0.925	2019-07-03/data_16_04_01.bin	21, 100	0	20	0	0	3	17	0
2019-07-03 16:11:15	106	0.75	2019-07-03/data_16_11_16.bin	21, 100	1	15	5	0	5	15	0
2019-07-04 11:36:45	107	0	2019-07-04/data_11_36_45.bin	21, 100	0	0	20	0	20	0	0
2019-07-04 11:50:13	107	1	2019-07-04/data_11_50_14.bin	21, 100	1	20	0	0	0	20	0
2019-07-04 12:34:53	107	0.975	2019-07-04/data_12_34_54.bin	21, 100	0	20	0	0	1	19	0
2019-07-04 12:42:24	107	1	2019-07-04/data_12_42_25.bin	25, 100	1	20	0	0	0	20	0
2019-07-04 13:01:08	107	0.9375	2019-07-04/data_13_01_09.bin	25, 100	0	7	1	0	0	8	0
2019-07-04 13:06:19	107	1	2019-07-04/data_13_06_20.bin	25, 100	1	8	0	0	0	8	0
2019-07-04 13:47:10	107	1	2019-07-04/data_13_47_11.bin	25, 100	1	8	0	0	0	8	0
2019-07-04 16:51:45	107	0.5	2019-07-04/data_16_51_46.bin	25, 100	0	10	0	0	10	0	0
2019-07-04 17:03:33	107	0.75	2019-07-04/data_17_03_34.bin	21, 100	0	9	1	0	4	6	0
2019-07-04 17:09:37	107	0.85	2019-07-04/data_17_09_38.bin	21, 100	0	10	0	0	3	7	0
2019-07-04 17:18:26	107	1	2019-07-04/data_17_18_26.bin	98, 100	1	10	0	0	0	10	0
2019-07-04 17:35:37	107	0.95	2019-07-04/data_17_35_38.bin	98, 100	1	9	1	0	0	10	0
2019-07-04 18:02:16	107	1	2019-07-04/data_18_02_17.bin	98, 100	0	8	0	0	0	7	0
2019-07-05 12:41:29	108	0	2019-07-05/data_12_41_30.bin	98, 100	0	0	0	0	2	0	0
2019-07-05 13:18:14	108	0.95	2019-07-05/data_13_18_14.bin	18, 25, 98, 100	1	9	1	0	0	10	0
2019-07-05 13:59:42	108	0.85	2019-07-05/data_13_59_43.bin	18, 25, 98, 100	1	7	3	0	0	10	0
2019-07-05 14:34:43	108	0.928571	2019-07-05/data_14_34_43.bin	25, 100	1	6	1	0	0	7	0
2019-07-10 19:25:36	113	0	2019-07-10/data_19_25_37.bin	25, 100	0	0	6	0	5	0	0
2019-07-10 19:33:24	113	0.75	2019-07-10/data_19_33_25.bin	13	0	12	8	0	2	18	0
2019-07-10 19:45:04	113	0.8	2019-07-10/data_19_45_05.bin	21	0	14	6	0	2	18	0
2019-07-10 19:59:21	113	0.775	2019-07-10/data_19_59_22.bin	21	0	11	9	0	0	20	0
2019-07-10 20:07:33	113	0.7	2019-07-10/data_20_07_33.bin	13	0	11	9	0	3	17	0
2019-07-10 20:38:35	113	0.65	2019-07-10/data_20_38_35.bin	13, 21	0	15	5	0	9	11	0
2019-07-10 20:47:05	113	0.95	2019-07-10/data_20_47_07.bin	15, 21	0	19	1	0	1	19	0
2019-07-11 12:34:30	114	0	2019-07-11/data_12_34_31.bin	21	0	0	20	0	20	0	0
2019-07-11 12:46:48	114	0.975	2019-07-11/data_12_46_48.bin	18	0	19	1	0	0	20	0
2019-07-11 13:44:58	114	0.55	2019-07-11/data_13_44_59.bin	30	0	20	0	0	18	2	0
2019-07-11 14:02:19	114	1	2019-07-11/data_14_02_20.bin	18, 21	0	10	0	0	0	10	0
2019-07-11 15:00:33	114	0	2019-07-11/data_15_00_34.bin	21	0	0	10	0	10	0	0
2019-07-11 15:09:14	114	0.85	2019-07-11/data_15_09_15.bin	18, 21	1	9	1	0	2	8	0
2019-07-11 16:46:55	114	1	2019-07-11/data_16_46_56.bin	18, 21	1	10	0	0	0	10	0
2019-07-11 17:15:03	114	0.8	2019-07-11/data_17_15_04.bin	18, 21	0	6	4	0	0	10	0
2019-07-12 12:56:25	115	0	2019-07-12/data_12_56_27.bin	18, 21	0	0	10	0	10	0	0
2019-07-12 13:05:03	115	1	2019-07-12/data_13_05_03.bin	18, 21	0	10	0	0	0	10	0
2019-07-12 13:14:36	115	0.85	2019-07-12/data_13_14_37.bin	18, 21	0	7	3	0	0	10	0
2019-07-12 13:57:37	115	1	2019-07-12/data_13_57_38.bin	18	1	10	0	0	0	10	0
2019-07-19 15:39:52	122	0	2019-07-19/data_15_39_52.bin	21	0	0	10	0	10	0	0
2019-07-19 15:48:24	122	0.8	2019-07-19/data_15_48_25.bin	21	0	9	1	0	3	7	0
2019-07-19 15:57:30	122	0.75	2019-07-19/data_15_57_31.bin	17, 21	0	9	1	0	4	6	0
2019-07-19 16:03:53	122	0.85	2019-07-19/data_16_03_55.bin	21	0	9	1	0	2	8	0
2019-07-19 16:27:52	122	0.9	2019-07-19/data_16_27_53.bin	21	1	8	2	0	0	10	0
2019-07-19 17:08:14	122	0.95	2019-07-19/data_17_08_15.bin	21	0	9	1	0	0	10	0
2019-07-19 17:23:37	122	0.95	2019-07-19/data_17_23_37.bin	21	0	9	1	0	0	10	0
2019-07-20 16:33:50	123	0.631579	2019-07-20/data_16_33_50.bin	21	0	9	1	0	6	3	1
2019-07-20 16:50:47	123	0.555556	2019-07-20/data_16_50_48.bin	14, 15, 21	0	7	2	1	6	3	1
2019-07-20 16:57:36	123	0.55	2019-07-20/data_16_57_37.bin	15, 21	0	4	6	0	3	7	0
2019-07-20 17:35:07	123	0.5	2019-07-20/data_17_35_07.bin	21	0	10	0	0	10	0	0
2019-07-21 16:34:51	124	0.75	2019-07-21/data_16_34_52.bin	21	0	9	1	0	4	6	0
2019-07-21 16:40:49	124	0.6	2019-07-21/data_16_40_50.bin	21	0	5	5	0	3	7	0
2019-07-21 16:46:21	124	0.4375	2019-07-21/data_16_46_22.bin	21	0	4	3	3	6	3	1
2019-07-21 16:51:47	124	0.842105	2019-07-21/data_16_51_48.bin	21	0	7	2	1	1	9	0
2019-07-21 17:42:37	124	0.777778	2019-07-21/data_17_42_37.bin	21	1	5	3	2	1	9	0
2019-07-21 17:58:45	124	0.6	2019-07-21/data_17_58_46.bin	21	1	8	2	0	6	4	0
2019-07-22 16:18:02	125	0.6	2019-07-22/data_16_18_03.bin	21	0	6	4	0	4	6	0
2019-07-22 16:22:33	125	0.65	2019-07-22/data_16_22_35.bin	21	0	6	4	0	3	7	0
2019-07-22 16:35:26	125	0.529412	2019-07-22/data_16_35_27.bin	19, 21	0	3	4	3	4	6	0
2019-07-22 16:40:31	125	0.8	2019-07-22/data_16_40_32.bin	21	0	8	2	0	2	8	0
2019-07-22 16:47:21	125	0.642857	2019-07-22/data_16_47_21.bin	21, 111	0	5	2	3	3	4	3
2019-08-13 15:57:56	147	0.578947	2019-08-13/data_15_57_56.bin	21	0	8	2	0	6	3	1
2019-08-13 16:07:55	147	0.95	2019-08-13/data_16_07_55.bin	21	0	9	1	0	0	10	0
2019-08-13 16:13:46	147	0.85	2019-08-13/data_16_13_46.bin	21	0	10	0	0	3	7	0
2019-08-13 16:45:50	147	0.7	2019-08-13/data_16_45_50.bin	21	0	8	2	0	4	6	0
2019-08-14 12:56:01	148	0.8	2019-08-14/data_12_56_01.bin	21	0	8	2	0	2	8	0
2019-08-14 13:08:36	148	0.85	2019-08-14/data_13_08_36.bin	21	0	8	2	0	1	9	0
2019-08-14 13:16:05	148	0.95	2019-08-14/data_13_16_05.bin	21	1	9	1	0	0	10	0
2019-08-14 13:43:14	148	0.95	2019-08-14/data_13_43_14.bin	21	0	9	1	0	0	10	0
2019-08-14 14:18:08	148	0.75	2019-08-14/data_14_18_08.bin	21	1	8	2	0	3	7	0
2019-08-15 12:43:01	149	0.6	2019-08-15/data_12_43_01.bin	21	0	10	0	0	8	2	0
2019-08-15 12:49:56	149	0.55	2019-08-15/data_12_49_56.bin	21	0	10	0	0	9	1	0
2019-08-15 12:56:38	149	0.8	2019-08-15/data_12_56_38.bin	21	0	6	4	0	0	10	0
2019-08-15 13:02:10	149	0.85	2019-08-15/data_13_02_10.bin	21	0	7	3	0	0	10	0
2019-08-15 13:08:21	149	0.7	2019-08-15/data_13_08_21.bin	21	1	5	5	0	1	9	0
2019-08-15 13:21:05	149	0.85	2019-08-15/data_13_21_05.bin	21	1	8	2	0	1	9	0
2019-08-15 13:38:18	149	0.75	2019-08-15/data_13_38_18.bin	21	0	9	1	0	4	6	0
2019-08-15 14:21:33	149	0.8	2019-08-15/data_14_21_33.bin	21	0	6	4	0	0	10	0
2019-08-15 14:27:05	149	0.8	2019-08-15/data_14_27_05.bin	21	1	6	4	0	0	10	0
2019-08-15 14:59:53	149	0.75	2019-08-15/data_14_59_53.bin	21	0	5	5	0	0	10	0
2019-08-15 15:55:16	149	0.75	2019-08-15/data_15_55_16.bin	21	1	6	4	0	1	9	0
2019-08-16 11:54:24	150	0.9	2019-08-16/data_11_54_24.bin	21	0	8	2	0	0	10	0
2019-08-16 11:58:42	150	0.85	2019-08-16/data_11_58_42.bin	21	0	7	3	0	0	10	0
2019-08-16 12:03:29	150	0.9	2019-08-16/data_12_03_29.bin	21	1	8	2	0	0	10	0
2019-08-16 12:52:14	150	0.95	2019-08-16/data_12_52_14.bin	21	0	9	1	0	0	10	0
2019-08-20 13:02:58	154	0.7	2019-08-20/data_13_02_58.bin	21	0	5	5	0	1	9	0
2019-08-20 13:07:43	154	0.6	2019-08-20/data_13_07_43.bin	21	0	3	7	0	1	9	0
2019-08-20 13:13:25	154	0.75	2019-08-20/data_13_13_25.bin	21	0	6	4	0	1	9	0
2019-08-20 13:18:00	154	0.7	2019-08-20/data_13_18_00.bin	21	0	5	5	0	1	9	0
2019-08-20 13:26:36	154	0.85	2019-08-20/data_13_26_36.bin	21	0	8	2	0	1	9	0
2019-08-20 13:54:12	154	0.8	2019-08-20/data_13_54_12.bin	21	0	6	4	0	0	10	0
2019-08-20 14:14:50	154	0.75	2019-08-20/data_14_14_50.bin	21	0	6	4	0	1	9	0
2019-08-20 14:20:55	154	0.7	2019-08-20/data_14_20_55.bin	21	1	4	6	0	0	10	0
2019-08-20 15:32:22	154	0.85	2019-08-20/data_15_32_22.bin	21	1	7	3	0	0	10	0
2019-08-21 14:11:58	155	0.75	2019-08-21/data_14_11_58.bin	21	0	5	5	0	0	10	0
2019-08-21 14:17:55	155	0.85	2019-08-21/data_14_17_55.bin	21	0	7	3	0	0	10	0
2019-08-21 14:24:24	155	0.7	2019-08-21/data_14_24_24.bin	21	0	4	6	0	0	10	0
2019-08-21 15:35:57	155	0.8	2019-08-21/data_15_35_57.bin	21	1	6	4	0	0	10	0
2019-08-21 16:23:52	155	0.7	2019-08-21/data_16_23_52.bin	21	0	4	6	0	0	10	0
2019-08-21 16:29:08	155	0.85	2019-08-21/data_16_29_08.bin	21	1	7	3	0	0	10	0
2019-08-22 13:32:29	156	0.65	2019-08-22/data_13_32_29.bin	21	0	3	7	0	0	10	0
2019-08-22 13:40:47	156	0.8	2019-08-22/data_13_40_47.bin	21	0	6	4	0	0	10	0
2019-08-22 13:44:54	156	0.85	2019-08-22/data_13_44_54.bin	21	1	7	3	0	0	10	0
2019-08-22 14:42:57	156	0.9	2019-08-22/data_14_42_57.bin	21	0	8	2	0	0	10	0
2019-08-26 16:03:10	160	0.6	2019-08-26/data_16_03_10.bin	21	0	2	8	0	0	10	0
2019-08-26 16:13:43	160	0.6	2019-08-26/data_16_13_43.bin	21	0	2	8	0	0	10	0
2019-08-26 16:20:25	160	0.7	2019-08-26/data_16_20_25.bin	21	0	4	6	0	0	10	0
2019-08-26 17:00:19	160	0.45	2019-08-26/data_17_00_19.bin	21	0	3	7	0	4	6	0
2019-08-26 17:08:28	160	0.65	2019-08-26/data_17_08_28.bin	21	0	4	6	0	1	9	0
2019-08-26 17:14:48	160	0.7	2019-08-26/data_17_14_48.bin	21	0	5	5	0	1	9	0
2019-08-26 17:32:18	160	0.75	2019-08-26/data_17_32_18.bin	21	0	5	5	0	0	10	0
2019-08-27 13:19:08	161	0.75	2019-08-27/data_13_19_08.bin	21	0	7	3	0	2	8	0
2019-08-27 13:26:04	161	0.55	2019-08-27/data_13_26_04.bin	21	0	9	1	0	8	2	0
2019-08-27 13:37:26	161	0.7	2019-08-27/data_13_37_26.bin	21	0	8	2	0	4	6	0
2019-08-27 13:43:17	161	0.8	2019-08-27/data_13_43_17.bin	21	0	10	0	0	4	6	0
2019-08-27 15:16:32	161	0.7	2019-08-27/data_15_16_32.bin	21	0	10	0	0	6	4	0
2019-08-27 15:23:01	161	1	2019-08-27/data_15_23_01.bin	21, 22	1	10	0	0	0	9	1
2019-08-28 14:00:35	162	0.6	2019-08-28/data_14_00_35.bin	21	0	10	0	0	8	2	0
2019-08-28 14:09:20	162	0.882353	2019-08-28/data_14_09_20.bin	21, 25	0	8	1	1	1	7	2
2019-08-28 14:15:12	162	0.8	2019-08-28/data_14_15_12.bin	21, 25	0	10	0	0	3	2	5
2019-08-28 14:24:08	162	0.944444	2019-08-28/data_14_24_08.bin	21, 25, 97	1	8	1	1	0	9	1
2019-08-28 15:14:26	162	0.944444	2019-08-28/data_15_14_26.bin	21, 97	1	7	1	2	0	10	0
2019-08-28 16:07:30	162	0.8125	2019-08-28/data_16_07_30.bin	21, 97	0	4	2	4	1	9	0
2019-08-28 16:14:18	162	0.944444	2019-08-28/data_16_14_18.bin	21, 97	1	7	1	2	0	10	0
2019-09-10 13:46:54	175	0.75	2019-09-10/data_13_46_54.bin	21	0	10	0	0	5	5	0
2019-09-10 13:56:24	175	0.9	2019-09-10/data_13_56_24.bin	21	0	9	1	0	1	9	0
2019-09-10 14:01:45	175	0.9	2019-09-10/data_14_01_45.bin	21	0	9	1	0	1	9	0
2019-09-10 14:21:31	175	0.6	2019-09-10/data_14_21_31.bin	21	0	7	3	0	5	5	0
2019-09-10 14:30:38	175	0.9	2019-09-10/data_14_30_38.bin	21	0	9	1	0	1	9	0
2019-09-10 14:46:58	175	0.8	2019-09-10/data_14_46_58.bin	21	1	6	4	0	0	10	0
2019-09-10 15:57:58	175	0.85	2019-09-10/data_15_57_58.bin	21	0	9	1	0	2	8	0
2019-09-10 16:04:21	175	1	2019-09-10/data_16_04_21.bin	21	1	10	0	0	0	10	0
2019-09-11 13:23:40	176	0.65	2019-09-11/data_13_23_40.bin	21	0	5	5	0	2	8	0
2019-09-11 13:33:51	176	0.764706	2019-09-11/data_13_33_51.bin	21, 25, 97	0	3	4	3	0	10	0
2019-09-11 13:40:49	176	0.823529	2019-09-11/data_13_40_49.bin	21, 25, 97	0	4	3	3	0	10	0
2019-09-11 13:47:26	176	0.9	2019-09-11/data_13_47_26.bin	97	1	8	2	0	0	10	0
2019-09-11 14:17:12	176	0.736842	2019-09-11/data_14_17_12.bin	97	0	4	5	1	0	10	0
2019-09-11 14:24:04	176	0.7	2019-09-11/data_14_24_04.bin	97	0	9	1	0	5	5	0
2019-09-11 14:28:54	176	0.789474	2019-09-11/data_14_28_54.bin	21, 97	0	9	1	0	3	6	1
2019-09-11 14:37:55	176	0.75	2019-09-11/data_14_37_55.bin	97	0	5	5	0	0	10	0
2019-09-11 15:46:13	176	0.684211	2019-09-11/data_15_46_13.bin	21	0	9	0	1	6	4	0
2019-09-11 15:55:53	176	0.882353	2019-09-11/data_15_55_53.bin	21, 97	0	5	2	3	0	10	0
2019-09-11 16:02:09	176	1	2019-09-11/data_16_02_09.bin	21, 97	1	10	0	0	0	9	1
2019-09-11 20:58:46	176	0.85	2019-09-11/data_20_58_46.bin	21	0	10	0	0	3	7	0
2019-09-11 21:20:05	176	0.9	2019-09-11/data_21_20_05.bin	21	0	10	0	0	2	8	0
2019-09-11 21:24:27	176	0.85	2019-09-11/data_21_24_27.bin	21	0	10	0	0	3	7	0
2019-09-11 21:44:13	176	0.7	2019-09-11/data_21_44_13.bin	21	0	8	2	0	4	6	0
2019-09-11 21:54:00	176	0.75	2019-09-11/data_21_54_00.bin	97	0	9	1	0	4	6	0
2019-09-12 14:05:31	177	0.55	2019-09-12/data_14_05_31.bin	21	0	9	1	0	8	2	0
2019-09-12 14:28:52	177	0.842105	2019-09-12/data_14_28_52.bin	25, 97	0	8	1	1	2	8	0
2019-09-12 14:34:53	177	0.789474	2019-09-12/data_14_34_53.bin	21, 25	0	9	0	1	4	6	0
2019-09-12 14:39:00	177	0.8	2019-09-12/data_14_39_00.bin	21	1	8	2	0	2	8	0
2019-09-12 15:14:42	177	0.789474	2019-09-12/data_15_14_42.bin	21	1	8	1	1	3	7	0
2019-09-12 15:30:54	177	0.8	2019-09-12/data_15_30_54.bin	21	0	9	1	0	3	7	0
2019-09-12 15:39:49	177	0.777778	2019-09-12/data_15_39_49.bin	21, 97	0	10	0	0	4	4	2
2019-09-12 21:12:32	177	0.541667	2019-09-12/data_21_12_32.bin	21	0	11	1	0	10	2	0
2019-09-12 21:17:45	177	0.55	2019-09-12/data_21_17_45.bin	25	0	1	9	0	0	10	0
2019-09-12 21:30:46	177	0.55	2019-09-12/data_21_30_46.bin	21	0	9	1	0	8	2	0
2019-09-13 12:41:05	178	0.7	2019-09-13/data_12_41_05.bin	21	0	10	0	0	6	4	0
2019-09-13 12:45:58	178	0.95	2019-09-13/data_12_45_58.bin	21	0	9	1	0	0	10	0
2019-09-13 13:08:52	178	0.95	2019-09-13/data_13_08_52.bin	21	0	9	1	0	0	10	0
2019-09-13 13:23:45	178	1	2019-09-13/data_13_23_45.bin	21	0	10	0	0	0	10	0
2019-09-13 13:55:34	178	0.842105	2019-09-13/data_13_55_34.bin	21	0	6	3	1	0	10	0
2019-09-13 14:01:33	178	0.95	2019-09-13/data_14_01_33.bin	21	1	9	1	0	0	10	0
2019-09-13 14:26:30	178	0.85	2019-09-13/data_14_26_30.bin	21	1	8	2	0	1	9	0
2019-09-17 14:17:24	182	0.793103	2019-09-17/data_14_17_24.bin	21	0	9	4	0	2	14	0
2019-09-17 14:26:54	182	1	2019-09-17/data_14_26_54.bin	21	1	10	0	0	0	10	0
2019-09-17 15:08:55	182	0.9	2019-09-17/data_15_08_55.bin	21	1	9	1	0	1	9	0
2019-09-18 14:06:46	183	0.8	2019-09-18/data_14_06_46.bin	21	0	10	0	0	4	6	0
2019-09-18 14:13:45	183	0.8	2019-09-18/data_14_13_45.bin	21	0	10	0	0	4	6	0
2019-09-18 14:19:29	183	0.95	2019-09-18/data_14_19_29.bin	21	1	10	0	0	1	9	0
2019-09-18 15:24:04	183	0.8	2019-09-18/data_15_24_04.bin	21	1	6	4	0	0	10	0
2019-09-19 12:59:00	184	0.7	2019-09-19/data_12_59_00.bin	21	0	10	0	0	6	4	0
2019-09-19 13:05:52	184	0.894737	2019-09-19/data_13_05_52.bin	21	0	10	0	0	2	7	1
2019-09-19 13:33:28	184	0.95	2019-09-19/data_13_33_28.bin	21	0	10	0	0	1	9	0
2019-09-19 13:44:52	184	0.85	2019-09-19/data_13_44_52.bin	21	1	9	1	0	2	8	0
2019-09-19 14:41:23	184	0.55	2019-09-19/data_14_41_23.bin	21	0	10	0	0	9	1	0
2019-09-19 14:49:35	184	0.85	2019-09-19/data_14_49_35.bin	21	0	9	1	0	2	8	0
2019-09-19 15:09:54	184	0.25	2019-09-19/data_15_09_54.bin	25	0	2	8	0	7	3	0
2019-09-19 15:29:08	184	0.35	2019-09-19/data_15_29_08.bin	25	0	0	10	0	3	7	0
2019-09-25 13:12:30	190	0.8	2019-09-25/data_13_12_30.bin	21	0	6	4	0	0	10	0
2019-09-25 13:18:00	190	0.8	2019-09-25/data_13_18_00.bin	21	0	10	0	0	4	6	0
2019-09-25 13:29:08	190	0.6	2019-09-25/data_13_29_08.bin	21	0	9	1	0	7	3	0
2019-09-25 13:34:55	190	0.75	2019-09-25/data_13_34_55.bin	21	1	9	1	0	4	6	0
2019-09-25 14:06:38	190	1	2019-09-25/data_14_06_38.bin	21	1	10	0	0	0	10	0
2019-09-25 15:53:57	190	0.85	2019-09-25/data_15_53_57.bin	21	1	9	1	0	2	8	0
2019-09-25 16:17:42	190	0.55	2019-09-25/data_16_17_42.bin	21	0	10	0	0	9	1	0
2019-09-26 12:30:34	191	0.55	2019-09-26/data_12_30_34.bin	21	0	1	9	0	0	10	0
2019-09-26 12:37:09	191	0.8	2019-09-26/data_12_37_09.bin	21	0	10	0	0	4	6	0
2019-09-26 12:41:38	191	0.6	2019-09-26/data_12_41_38.bin	21	0	10	0	0	8	2	0
2019-09-26 12:49:38	191	0.8	2019-09-26/data_12_49_38.bin	21	0	8	2	0	2	8	0
2019-09-26 13:25:20	191	0.578947	2019-09-26/data_13_25_20.bin	21	0	10	0	0	8	1	1
2019-09-26 13:29:56	191	0.85	2019-09-26/data_13_29_56.bin	21	1	9	1	0	2	8	0
2019-09-26 14:14:55	191	0.4	2019-09-26/data_14_14_55.bin	21	0	6	4	0	8	2	0
2019-09-26 15:06:13	191	0.55	2019-09-26/data_15_06_13.bin	21	0	1	9	0	0	10	0
2019-09-26 15:14:49	191	0.8	2019-09-26/data_15_14_49.bin	21	0	6	4	0	0	10	0
2019-09-27 12:46:46	192	0.5	2019-09-27/data_12_46_46.bin	21	0	9	4	0	8	3	0
2019-09-27 12:55:38	192	0.8	2019-09-27/data_12_55_38.bin	21	1	7	3	0	1	9	0
2019-09-27 13:31:24	192	0.45	2019-09-27/data_13_31_24.bin	21	0	8	2	0	9	1	0
2019-09-27 13:37:20	192	0.6	2019-09-27/data_13_37_20.bin	21	0	6	4	0	4	6	0
2019-09-27 13:43:18	192	0.65	2019-09-27/data_13_43_18.bin	26	0	8	2	0	5	5	0
2019-10-01 13:24:31	196	1	2019-10-01/data_13_24_31.bin	21	0	10	0	0	0	10	0
2019-10-01 13:32:34	196	0.75	2019-10-01/data_13_32_34.bin	21	1	5	5	0	0	10	0
2019-10-01 13:57:02	196	0.65	2019-10-01/data_13_57_02.bin	21	0	7	3	0	4	6	0
2019-10-01 14:03:01	196	0.8	2019-10-01/data_14_03_01.bin	21	1	6	4	0	0	10	0
2019-10-01 14:20:01	196	0.75	2019-10-01/data_14_20_01.bin	21	1	10	0	0	5	5	0
2019-10-01 15:28:06	196	0.5	2019-10-01/data_15_28_06.bin	21	0	8	2	0	8	2	0
2019-10-01 15:35:48	196	0.55	2019-10-01/data_15_35_48.bin	21	0	9	1	0	8	2	0
2019-10-01 15:55:07	196	0.8	2019-10-01/data_15_55_07.bin	21	0	9	1	0	3	7	0
2019-10-01 15:59:07	196	0.6	2019-10-01/data_15_59_07.bin	21	0	10	0	0	8	2	0
2019-10-02 14:18:01	197	0.7	2019-10-02/data_14_18_01.bin	21	0	4	6	0	0	10	0
2019-10-02 14:23:17	197	0.95	2019-10-02/data_14_23_17.bin	21	0	9	1	0	0	10	0
2019-10-02 14:28:43	197	1	2019-10-02/data_14_28_43.bin	21	1	10	0	0	0	10	0
2019-10-02 14:56:12	197	1	2019-10-02/data_14_56_12.bin	21	1	10	0	0	0	10	0
2019-10-02 15:57:44	197	0.85	2019-10-02/data_15_57_44.bin	21	0	7	3	0	0	10	0
2019-10-02 16:04:12	197	0.95	2019-10-02/data_16_04_12.bin	21	0	9	1	0	0	10	0
2019-10-02 20:37:44	197	0.85	2019-10-02/data_20_37_44.bin	21	0	7	3	0	0	10	0
2019-10-02 20:42:55	197	0.95	2019-10-02/data_20_42_55.bin	21	0	10	0	0	1	9	0
2019-10-02 21:02:49	197	1	2019-10-02/data_21_02_49.bin	21	0	10	0	0	0	10	0
2019-10-03 12:47:17	198	0.85	2019-10-03/data_12_47_17.bin	21	0	8	2	0	1	9	0
2019-10-03 12:55:43	198	1	2019-10-03/data_12_55_43.bin	21	1	10	0	0	0	10	0
2019-10-03 13:24:07	198	0.789474	2019-10-03/data_13_24_07.bin	21	0	10	0	0	4	5	1
2019-10-03 13:35:03	198	0.95	2019-10-03/data_13_35_03.bin	21	1	9	1	0	0	10	0
2019-10-03 14:43:00	198	0.65	2019-10-03/data_14_43_00.bin	21	0	10	0	0	7	3	0
2019-10-03 14:49:35	198	0.75	2019-10-03/data_14_49_35.bin	21	0	5	5	0	0	10	0
2019-10-03 20:01:12	198	0.633333	2019-10-03/data_20_01_12.bin	21	0	5	10	1	1	14	0
2019-10-03 20:07:15	198	0.85	2019-10-03/data_20_07_15.bin	21	1	7	3	0	0	10	0
2019-10-03 20:29:53	198	0.9	2019-10-03/data_20_29_53.bin	21	1	9	1	0	1	9	0
2019-10-03 20:45:54	198	0.736842	2019-10-03/data_20_45_54.bin	21	0	10	0	0	5	4	1
2019-10-08 14:01:54	203	0.7	2019-10-08/data_14_01_54.bin	21	0	4	6	0	0	10	0
2019-10-08 14:15:16	203	1	2019-10-08/data_14_15_16.bin	21	1	10	0	0	0	10	0
2019-10-08 14:48:08	203	0.95	2019-10-08/data_14_48_08.bin	21	1	9	1	0	0	10	0
2019-10-08 15:11:47	203	1	2019-10-08/data_15_11_47.bin	21	1	10	0	0	0	10	0
2019-10-08 20:39:51	203	0.85	2019-10-08/data_20_39_51.bin	21	0	10	0	0	3	7	0
2019-10-08 20:52:58	203	0.9	2019-10-08/data_20_52_58.bin	21	1	10	0	0	2	8	0
2019-10-08 21:22:28	203	1	2019-10-08/data_21_22_28.bin	21	1	10	0	0	0	10	0
2019-10-08 22:02:09	203	0.75	2019-10-08/data_22_02_09.bin	21	0	10	0	0	5	5	0
2019-10-08 22:11:54	203	0.894737	2019-10-08/data_22_11_54.bin	21	1	10	0	0	2	7	1
2019-10-09 20:04:50	204	0.65	2019-10-09/data_20_04_50.bin	21	0	4	6	0	1	9	0
2019-10-09 20:07:41	204	0.8	2019-10-09/data_20_07_41.bin	21	0	9	1	0	3	7	0
2019-10-09 20:12:42	204	0.9	2019-10-09/data_20_12_42.bin	21	1	8	2	0	0	10	0
2019-10-09 20:28:48	204	1	2019-10-09/data_20_28_48.bin	21	1	10	0	0	0	10	0
2019-10-09 20:57:20	204	0.9	2019-10-09/data_20_57_20.bin	21	1	10	0	0	2	8	0
2019-10-10 17:08:58	205	0.75	2019-10-10/data_17_08_58.bin	21	0	8	2	0	3	7	0
2019-10-10 17:15:03	205	0.95	2019-10-10/data_17_15_03.bin	21	0	9	1	0	0	10	0
2019-10-10 17:21:14	205	0.75	2019-10-10/data_17_21_14.bin	21	0	7	3	0	2	8	0
2019-10-10 17:26:33	205	1	2019-10-10/data_17_26_33.bin	21	1	9	0	1	0	10	0
2019-10-10 17:41:07	205	0.894737	2019-10-10/data_17_41_07.bin	21	1	10	0	0	2	7	1
2019-10-15 18:42:29	210	0.8	2019-10-15/data_18_42_29.bin	21	0	9	1	0	3	7	0
2019-10-15 18:47:39	210	0.9	2019-10-15/data_18_47_39.bin	21	0	10	0	0	2	8	0
2019-10-15 18:51:45	210	0.75	2019-10-15/data_18_51_45.bin	21	1	10	0	0	5	5	0
2019-10-15 19:30:32	210	0.8	2019-10-15/data_19_30_32.bin	21	0	9	1	0	3	7	0
2019-10-15 19:35:14	210	0.75	2019-10-15/data_19_35_14.bin	21	1	8	2	0	3	7	0
2019-10-16 12:13:33	211	0.68	2019-10-16/data_12_13_33.bin	21	0	5	8	0	0	12	0
2019-10-16 12:21:22	211	0.95	2019-10-16/data_12_21_22.bin	21	0	10	0	0	1	9	0
2019-10-16 12:33:47	211	0.95	2019-10-16/data_12_33_47.bin	21	1	9	1	0	0	10	0
2019-10-16 13:46:42	211	0.5	2019-10-16/data_13_46_42.bin	21	0	10	0	0	10	0	0
2019-10-16 15:35:17	211	0.65	2019-10-16/data_15_35_17.bin	21	0	3	7	0	0	10	0
2019-10-16 15:42:29	211	0.85	2019-10-16/data_15_42_29.bin	21	0	7	3	0	0	10	0
2019-10-16 15:47:43	211	0.85	2019-10-16/data_15_47_43.bin	21	0	7	3	0	0	10	0
2019-10-16 16:01:00	211	0.95	2019-10-16/data_16_01_00.bin	21	1	9	1	0	0	10	0
2019-10-29 13:41:37	224	0.85	2019-10-29/data_13_41_37.bin	21	0	7	3	0	0	10	0
2019-10-29 13:57:20	224	0.95	2019-10-29/data_13_57_20.bin	21	0	9	1	0	0	10	0
2019-10-29 14:02:17	224	0.95	2019-10-29/data_14_02_17.bin	21	1	9	1	0	0	10	0
2019-10-29 16:32:25	224	0.85	2019-10-29/data_16_32_25.bin	21	0	9	1	0	2	8	0
2019-10-29 16:38:24	224	0.85	2019-10-29/data_16_38_24.bin	21	0	10	0	0	3	7	0
2019-10-29 16:43:15	224	0.789474	2019-10-29/data_16_43_15.bin	21	1	10	0	0	4	5	1
2019-10-30 13:53:07	225	0.7	2019-10-30/data_13_53_07.bin	21	0	10	0	0	6	4	0
2019-10-30 13:58:00	225	0.8	2019-10-30/data_13_58_00.bin	21	0	10	0	0	4	6	0
2019-10-30 14:01:28	225	0.8	2019-10-30/data_14_01_28.bin	21	1	9	1	0	3	7	0
2019-10-30 14:53:38	225	0.65	2019-10-30/data_14_53_38.bin	21	0	4	6	0	1	9	0
2019-10-30 15:12:05	225	0.75	2019-10-30/data_15_12_05.bin	22	0	5	5	0	0	10	0
2019-10-30 15:18:52	225	0.95	2019-10-30/data_15_18_52.bin	21	1	10	0	0	1	9	0
2019-10-30 15:43:34	225	0.85	2019-10-30/data_15_43_34.bin	21	0	10	0	0	3	7	0
2019-10-30 15:54:30	225	0.85	2019-10-30/data_15_54_30.bin	21	1	8	2	0	1	9	0
2019-10-31 20:16:17	226	0.8	2019-10-31/data_20_16_17.bin	21	0	7	3	0	1	9	0
2019-10-31 20:24:59	226	0.9	2019-10-31/data_20_24_59.bin	21	1	9	1	0	1	9	0
2019-10-31 21:07:21	226	0.95	2019-10-31/data_21_07_21.bin	21	1	9	1	0	0	10	0
2019-10-31 22:10:36	226	0.95	2019-10-31/data_22_10_36.bin	21	1	9	1	0	0	10	0
2019-11-13 20:24:14	239	0.7	2019-11-13/data_20_24_14.bin	21	0	4	6	0	0	10	0
2019-11-13 20:40:43	239	0.5	2019-11-13/data_20_40_43.bin	21	0	1	9	0	1	9	0
2019-11-13 20:44:24	239	0.9	2019-11-13/data_20_44_24.bin	21	0	10	0	0	2	8	0
2019-11-13 20:49:15	239	0.55	2019-11-13/data_20_49_15.bin	21	0	1	9	0	0	10	0
2019-11-13 20:55:19	239	0.95	2019-11-13/data_20_55_19.bin	21	1	10	0	0	1	9	0
2019-11-13 21:19:04	239	0.9	2019-11-13/data_21_19_04.bin	21	1	8	2	0	0	10	0
2019-11-13 21:45:25	239	0.9	2019-11-13/data_21_45_25.bin	21	1	8	2	0	0	10	0
2019-11-14 16:48:28	240	0.85	2019-11-14/data_16_48_28.bin	21	0	7	3	0	0	10	0
2019-11-14 16:55:26	240	1	2019-11-14/data_16_55_26.bin	21	1	10	0	0	0	10	0
2019-11-14 17:26:53	240	0.9	2019-11-14/data_17_26_53.bin	21	1	9	1	0	1	9	0
2019-11-14 17:59:03	240	0.95	2019-11-14/data_17_59_03.bin	21	1	10	0	0	1	9	0
2019-11-18 13:55:55	244	1	2019-11-18/data_13_55_55.bin	21	0	10	0	0	0	10	0
2019-11-18 14:01:43	244	0.85	2019-11-18/data_14_01_43.bin	21	0	10	0	0	3	7	0
2019-11-18 14:05:48	244	0.95	2019-11-18/data_14_05_48.bin	21	0	10	0	0	1	9	0
2019-11-18 14:24:33	244	1	2019-11-18/data_14_24_33.bin	21	1	10	0	0	0	10	0
2019-11-18 15:20:04	244	1	2019-11-18/data_15_20_04.bin	21	1	10	0	0	0	10	0
2019-11-18 20:22:52	244	0.9	2019-11-18/data_20_22_52.bin	21	0	8	2	0	0	10	0
2019-11-18 20:27:07	244	0.9	2019-11-18/data_20_27_07.bin	21	0	8	2	0	0	10	0
2019-11-18 20:30:59	244	0.95	2019-11-18/data_20_30_59.bin	21	1	9	1	0	0	10	0
2019-11-18 21:42:07	244	1	2019-11-18/data_21_42_07.bin	21	1	10	0	0	0	10	0
2019-11-19 16:37:31	245	0.85	2019-11-19/data_16_37_31.bin	21	0	7	3	0	0	10	0
2019-11-19 16:44:56	245	0.9	2019-11-19/data_16_44_56.bin	21	0	8	2	0	0	10	0
2019-11-19 16:54:14	245	0.9	2019-11-19/data_16_54_14.bin	21	1	8	2	0	0	10	0
2019-11-19 18:08:59	245	0.95	2019-11-19/data_18_08_59.bin	21	1	9	1	0	0	10	0
2019-11-20 19:34:17	246	0.8	2019-11-20/data_19_34_17.bin	21	0	10	0	0	4	6	0
2019-11-20 19:58:32	246	0.75	2019-11-20/data_19_58_32.bin	21	0	10	0	0	5	5	0
2019-11-20 20:02:24	246	0.9	2019-11-20/data_20_02_24.bin	21	1	10	0	0	2	8	0
2019-11-20 20:16:23	246	1	2019-11-20/data_20_16_23.bin	21	1	10	0	0	0	10	0
2019-11-21 14:19:04	247	0.9	2019-11-21/data_14_19_04.bin	21	0	10	0	0	2	8	0
2019-11-21 14:23:01	247	1	2019-11-21/data_14_23_01.bin	21	0	10	0	0	0	10	0
2019-11-21 14:38:22	247	1	2019-11-21/data_14_38_22.bin	21, 18	1	10	0	0	0	10	0
2019-11-21 15:23:18	247	0.95	2019-11-21/data_15_23_18.bin	21, 18	1	10	0	0	1	9	0
2019-11-21 21:14:17	247	0.95	2019-11-21/data_21_14_17.bin	21, 18	0	9	1	0	0	10	0
2019-11-21 21:20:43	247	1	2019-11-21/data_21_20_43.bin	21, 18	1	10	0	0	0	10	0
2019-11-25 13:58:34	251	1	2019-11-25/data_13_58_34.bin	21, 18	0	10	0	0	0	0	10
2019-11-25 14:21:52	251	0.95	2019-11-25/data_14_21_52.bin	21, 22, 18	0	9	1	0	0	10	0
2019-11-25 14:26:46	251	0.95	2019-11-25/data_14_26_46.bin	21, 22, 18	1	9	1	0	0	10	0
2019-11-25 20:22:34	251	1	2019-11-25/data_20_22_34.bin	21, 22, 18	0	7	0	3	0	10	0
2019-11-25 20:30:46	251	0.944444	2019-11-25/data_20_30_46.bin	21, 99, 18	0	8	0	2	1	9	0
2019-11-25 20:36:51	251	0.9	2019-11-25/data_20_36_51.bin	22, 18	1	9	1	0	1	9	0
2019-11-26 16:32:44	252	1	2019-11-26/data_16_32_44.bin	21, 22, 18	0	10	0	0	0	7	3
2019-11-26 16:38:35	252	1	2019-11-26/data_16_38_35.bin	22, 18	1	10	0	0	0	10	0
2019-11-26 17:53:52	252	0.823529	2019-11-26/data_17_53_52.bin	22, 18	0	4	3	3	0	10	0
2019-11-26 18:08:19	252	1	2019-11-26/data_18_08_19.bin	22	1	10	0	0	0	10	0
2019-11-27 14:22:57	253	1	2019-11-27/data_14_22_57.bin	23, 22	0	8	0	2	0	5	5
2019-11-27 14:30:12	253	0.9	2019-11-27/data_14_30_12.bin	18, 22	0	8	2	0	0	10	0
2019-11-27 14:36:45	253	1	2019-11-27/data_14_36_45.bin	18, 22	1	10	0	0	0	10	0
2019-11-27 15:28:23	253	1	2019-11-27/data_15_28_23.bin	18, 22	1	10	0	0	0	10	0
2019-11-27 16:06:17	253	1	2019-11-27/data_16_06_17.bin	18, 22	1	10	0	0	0	10	0
2019-11-28 14:48:48	254	0.95	2019-11-28/data_14_48_48.bin	18, 22	0	9	1	0	0	10	0
2019-11-28 14:56:00	254	1	2019-11-28/data_14_56_00.bin	18, 22	0	6	0	4	0	10	0
2019-11-28 15:04:20	254	0.95	2019-11-28/data_15_04_20.bin	18	1	9	1	0	0	10	0
2019-12-09 20:06:00	265	0.5	2019-12-09/data_20_06_00.bin	18	0	0	10	0	0	10	0
2019-12-09 20:14:16	265	0.7	2019-12-09/data_20_14_16.bin	21, 23	0	8	2	0	4	6	0
2019-12-09 21:22:28	265	0.611111	2019-12-09/data_21_22_28.bin	21, 23	0	10	0	0	7	1	2
2019-12-09 21:30:59	265	0.947368	2019-12-09/data_21_30_59.bin	22, 99	0	9	0	1	1	9	0
2019-12-09 21:34:05	265	0.85	2019-12-09/data_21_34_05.bin	99	0	9	1	0	2	8	0
2019-12-09 21:44:10	265	1	2019-12-09/data_21_44_10.bin	21, 99	0	10	0	0	0	8	2
2019-12-10 11:31:17	266	0.6	2019-12-10/data_11_31_17.bin	21	0	7	3	0	5	5	0
2019-12-10 11:40:13	266	0.8	2019-12-10/data_11_40_13.bin	99	0	7	3	0	1	9	0
2019-12-10 11:44:54	266	0.315789	2019-12-10/data_11_44_54.bin	23	0	3	7	0	6	3	1
2019-12-10 11:49:57	266	0.85	2019-12-10/data_11_49_57.bin	97	0	10	0	0	3	7	0
2019-12-10 11:55:34	266	0.736842	2019-12-10/data_11_55_34.bin	97, 99	0	10	0	0	5	4	1
2019-12-10 12:00:26	266	0.8	2019-12-10/data_12_00_26.bin	21	0	9	1	0	3	7	0
2019-12-10 13:49:34	266	0.65	2019-12-10/data_13_49_34.bin	21	0	10	0	0	7	3	0
2019-12-10 13:55:45	266	0.65	2019-12-10/data_13_55_45.bin	99	0	8	2	0	5	5	0
2019-12-10 14:00:53	266	0.6	2019-12-10/data_14_00_53.bin	17	0	7	3	0	5	5	0
2019-12-10 14:18:35	266	0.45	2019-12-10/data_14_18_35.bin	17	0	5	5	0	6	4	0
2019-12-10 14:23:26	266	0.95	2019-12-10/data_14_23_26.bin	99	1	9	1	0	0	10	0
2019-12-10 15:11:14	266	0.9	2019-12-10/data_15_11_14.bin	21, 99	1	8	2	0	0	10	0
2019-12-10 17:01:10	266	0.9	2019-12-10/data_17_01_10.bin	21, 23, 99	0	10	0	0	2	8	0
2019-12-10 18:06:51	266	0.95	2019-12-10/data_18_06_51.bin	21, 99	0	10	0	0	1	9	0
2019-12-10 18:11:06	266	0.882353	2019-12-10/data_18_11_06.bin	21, 99	1	7	1	2	1	8	1
2019-12-10 19:16:07	266	0.75	2019-12-10/data_19_16_07.bin	99	0	5	5	0	0	10	0
2019-12-10 19:30:10	266	0.611111	2019-12-10/data_19_30_10.bin	23, 71, 99	0	10	0	0	7	1	2
2019-12-10 19:36:26	266	0.8	2019-12-10/data_19_36_26.bin	23, 99	1	10	0	0	4	6	0
2019-12-11 13:58:58	267	0.55	2019-12-11/data_13_58_58.bin	21	0	10	0	0	9	1	0
2019-12-11 14:02:40	267	0.75	2019-12-11/data_14_02_40.bin	99	0	5	5	0	0	10	0
2019-12-11 14:08:34	267	0.526316	2019-12-11/data_14_08_34.bin	23, 99	0	9	1	0	8	1	1
2019-12-11 14:18:04	267	0.75	2019-12-11/data_14_18_04.bin	23	0	10	0	0	5	5	0
2019-12-11 14:22:47	267	0.5	2019-12-11/data_14_22_47.bin	23	0	6	4	0	6	4	0
2019-12-11 15:09:06	267	0.7	2019-12-11/data_15_09_06.bin	104, 113	0	7	3	0	3	7	0
2019-12-11 15:13:40	267	0.6	2019-12-11/data_15_13_40.bin	104, 113	0	4	6	0	2	8	0
2019-12-11 21:00:10	267	0.5	2019-12-11/data_21_00_10.bin	104, 113	0	0	10	0	0	10	0
2019-12-11 21:06:10	267	0.4	2019-12-11/data_21_06_10.bin	23	0	8	2	0	10	0	0
2019-12-11 21:11:07	267	0.75	2019-12-11/data_21_11_07.bin	21	0	10	0	0	5	5	0
2019-12-11 21:17:56	267	0.7	2019-12-11/data_21_17_56.bin	21, 97	0	9	1	0	5	5	0
2019-12-11 21:25:08	267	0.631579	2019-12-11/data_21_25_08.bin	21	0	9	1	0	6	3	1
2019-12-17 20:29:00	273	0.55	2019-12-17/data_20_29_00.bin	21	0	10	0	0	9	1	0
2019-12-17 20:35:38	273	0.45	2019-12-17/data_20_35_38.bin	3	0	3	7	0	4	6	0
2019-12-17 20:42:23	273	0.611111	2019-12-17/data_20_42_23.bin	11, 30	0	5	4	1	3	6	1
2019-12-17 20:53:25	273	0.388889	2019-12-17/data_20_53_25.bin	11, 30	0	3	6	1	5	4	1
2019-12-17 20:58:41	273	0.5	2019-12-17/data_20_58_41.bin	11	0	3	7	0	3	7	0
2019-12-17 21:07:41	273	0.8	2019-12-17/data_21_07_41.bin	21	0	8	2	0	2	8	0
2019-12-17 21:12:27	273	0.75	2019-12-17/data_21_12_27.bin	21	0	7	3	0	2	8	0
2019-12-18 13:47:46	274	0.55	2019-12-18/data_13_47_46.bin	21	0	10	0	0	9	1	0
2019-12-18 13:54:41	274	0.789474	2019-12-18/data_13_54_41.bin	21	0	8	2	0	2	7	1
2019-12-18 13:59:48	274	0.8	2019-12-18/data_13_59_48.bin	21, 11	0	10	0	0	3	2	5
2019-12-18 14:04:30	274	0.6	2019-12-18/data_14_04_30.bin	11	0	5	5	0	3	7	0
2019-12-18 14:11:18	274	0.7	2019-12-18/data_14_11_18.bin	30	0	5	5	0	1	9	0
2019-12-18 14:16:45	274	0.7	2019-12-18/data_14_16_45.bin	21	0	5	5	0	1	9	0
2019-12-18 14:56:04	274	0.6	2019-12-18/data_14_56_04.bin	21	0	10	0	0	8	2	0
2019-12-18 15:30:13	274	0.55	2019-12-18/data_15_30_13.bin	21	0	5	5	0	4	6	0
2019-12-18 15:34:59	274	0.5	2019-12-18/data_15_34_59.bin	21	0	10	0	0	10	0	0
2019-12-18 15:49:08	274	0.6	2019-12-18/data_15_49_08.bin	16	0	5	5	0	3	7	0
2019-12-19 12:28:10	275	0.55	2019-12-19/data_12_28_10.bin	21	0	10	0	0	9	1	0
2019-12-19 12:34:13	275	0.5	2019-12-19/data_12_34_13.bin	11	0	0	10	0	0	10	0
2019-12-19 12:43:58	275	0.45	2019-12-19/data_12_43_58.bin	21	0	9	1	0	10	0	0
2019-12-19 13:12:43	275	0.6	2019-12-19/data_13_12_43.bin	21	0	10	0	0	8	2	0
2019-12-19 13:19:22	275	0.8	2019-12-19/data_13_19_22.bin	11	0	8	2	0	2	8	0
2019-12-19 13:23:38	275	0.6	2019-12-19/data_13_23_38.bin	11	0	4	6	0	2	8	0
2019-12-19 16:38:55	275	0.35	2019-12-19/data_16_38_55.bin	11	0	6	4	0	9	1	0
2019-12-19 16:48:58	275	0.65	2019-12-19/data_16_48_58.bin	3	0	10	0	0	7	3	0
2019-12-19 16:54:40	275	0.6	2019-12-19/data_16_54_40.bin	17	0	2	8	0	0	10	0
2019-12-19 16:59:32	275	0.8	2019-12-19/data_16_59_32.bin	21	0	10	0	0	4	6	0
2019-12-19 17:12:26	275	0.789474	2019-12-19/data_17_12_26.bin	21	1	6	3	1	1	9	0
2019-12-19 17:37:49	275	0.55	2019-12-19/data_17_37_49.bin	21	0	7	3	0	6	4	0
2019-12-19 17:42:28	275	0.55	2019-12-19/data_17_42_28.bin	21	0	8	2	0	7	3	0
2019-12-24 14:54:32	280	0.65	2019-12-24/data_14_54_32.bin	21	0	7	3	0	4	6	0
2019-12-24 15:01:39	280	0.65	2019-12-24/data_15_01_39.bin	21	0	6	4	0	3	7	0
2019-12-24 15:06:55	280	0.684211	2019-12-24/data_15_06_55.bin	21, 97	0	9	1	0	5	4	1
2019-12-24 15:12:46	280	0.9	2019-12-24/data_15_12_46.bin	21, 97	0	10	0	0	2	8	0
2019-12-24 15:29:25	280	0.75	2019-12-24/data_15_29_25.bin	21	0	5	5	0	0	10	0
2019-12-24 15:36:00	280	0.5	2019-12-24/data_15_36_00.bin	21	0	10	0	0	10	0	0
2019-12-24 15:46:19	280	0.736842	2019-12-24/data_15_46_19.bin	21	1	6	3	1	2	8	0
2019-12-24 16:15:09	280	0.8	2019-12-24/data_16_15_09.bin	21, 97	0	9	0	1	3	3	4
2019-12-24 16:21:45	280	0.7	2019-12-24/data_16_21_45.bin	21	1	8	2	0	4	6	0
2019-12-24 16:45:02	280	0.55	2019-12-24/data_16_45_02.bin	21	0	3	7	0	2	8	0
2019-12-25 13:06:56	281	0.5	2019-12-25/data_13_06_56.bin	13	0	4	6	0	4	6	0
2019-12-25 13:12:08	281	0.7	2019-12-25/data_13_12_08.bin	97	0	10	0	0	6	4	0
2019-12-25 13:17:34	281	0.5	2019-12-25/data_13_17_34.bin	21	1	6	4	0	6	4	0
2019-12-25 14:16:38	281	0.8	2019-12-25/data_14_16_38.bin	21	1	10	0	0	4	6	0
2019-12-25 15:45:19	281	0.8	2019-12-25/data_15_45_19.bin	21	1	7	3	0	1	9	0
2019-12-25 16:07:35	281	0.9	2019-12-25/data_16_07_35.bin	21	1	8	2	0	0	10	0
2019-12-25 19:10:49	281	0.7	2019-12-25/data_19_10_49.bin	21	0	4	6	0	0	10	0
2019-12-25 19:16:28	281	0.6	2019-12-25/data_19_16_28.bin	21	1	7	3	0	5	5	0
2019-12-25 19:33:00	281	0.85	2019-12-25/data_19_33_00.bin	21	1	10	0	0	3	7	0
2019-12-26 12:56:29	282	0.65	2019-12-26/data_12_56_29.bin	21	0	8	2	0	5	5	0
2019-12-26 13:11:11	282	0.6	2019-12-26/data_13_11_11.bin	21	0	3	7	0	1	9	0
2019-12-26 13:16:25	282	0.8	2019-12-26/data_13_16_25.bin	21	1	9	1	0	3	7	0
2019-12-26 14:37:21	282	0.65	2019-12-26/data_14_37_21.bin	21	0	6	4	0	3	7	0
2019-12-26 14:42:20	282	0.8	2019-12-26/data_14_42_20.bin	21	1	6	4	0	0	10	0
2019-12-26 16:32:43	282	0.85	2019-12-26/data_16_32_43.bin	21	1	10	0	0	3	7	0
2019-12-26 17:28:50	282	0.85	2019-12-26/data_17_28_50.bin	21	1	10	0	0	3	7	0
2020-01-07 15:51:09	294	0.65	2020-01-07/data_15_51_09.bin	21	0	4	6	0	1	9	0
2020-01-07 16:45:07	294	0.95	2020-01-07/data_16_45_07.bin	18	0	9	1	0	0	10	0
2020-01-07 16:56:25	294	1	2020-01-07/data_16_56_25.bin	18	1	10	0	0	0	10	0
2020-01-07 17:46:41	294	1	2020-01-07/data_17_46_41.bin	18	1	10	0	0	0	10	0
2020-01-07 21:56:42	294	1	2020-01-07/data_21_56_42.bin	18	1	10	0	0	0	10	0
2020-01-08 13:35:50	295	1	2020-01-08/data_13_35_50.bin	18	0	10	0	0	0	10	0
2020-01-08 13:40:20	295	1	2020-01-08/data_13_40_20.bin	18	1	10	0	0	0	10	0
2020-01-08 15:33:15	295	0.95	2020-01-08/data_15_33_15.bin	18	1	9	1	0	0	10	0
2020-01-08 17:17:33	295	0.95	2020-01-08/data_17_17_33.bin	18	1	9	1	0	0	10	0
2020-01-09 14:16:30	296	0.5	2020-01-09/data_14_16_30.bin	18	0	0	10	0	0	10	0
2020-01-09 14:22:22	296	0.5	2020-01-09/data_14_22_22.bin	18	0	0	10	0	0	10	0
2020-01-09 14:29:37	296	0.9	2020-01-09/data_14_29_37.bin	22	0	10	0	0	2	8	0
2020-01-09 14:36:33	296	1	2020-01-09/data_14_36_33.bin	21, 22	1	10	0	0	0	10	0
2020-01-09 14:46:40	296	0.7	2020-01-09/data_14_46_40.bin	21	0	10	0	0	6	4	0
2020-01-09 14:54:59	296	1	2020-01-09/data_14_54_59.bin	21, 24	1	8	0	2	0	10	0
2020-01-09 15:20:43	296	1	2020-01-09/data_15_20_43.bin	21, 24	1	10	0	0	0	10	0
2020-01-09 15:49:52	296	0.9	2020-01-09/data_15_49_52.bin	21	1	8	2	0	0	10	0
2020-01-09 19:29:33	296	0.5	2020-01-09/data_19_29_33.bin	21	0	10	0	0	10	0	0
2020-01-09 20:28:15	296	0.5	2020-01-09/data_20_28_15.bin	21	0	10	0	0	10	0	0
2020-01-09 20:34:53	296	0.9	2020-01-09/data_20_34_53.bin	24	1	10	0	0	2	8	0
2020-01-09 21:22:19	296	0.95	2020-01-09/data_21_22_19.bin	24	1	10	0	0	1	9	0
2020-01-09 21:35:20	296	0.894737	2020-01-09/data_21_35_20.bin	24	1	10	0	0	2	7	1
2020-01-09 21:57:37	296	0.5	2020-01-09/data_21_57_37.bin	24	0	9	1	0	9	1	0
2020-01-10 12:31:38	297	0.35	2020-01-10/data_12_31_38.bin	24	0	6	4	0	9	1	0
2020-01-10 12:36:49	297	0.7	2020-01-10/data_12_36_49.bin	21	0	4	6	0	0	10	0
2020-01-10 12:41:01	297	0.75	2020-01-10/data_12_41_01.bin	21	1	7	3	0	2	8	0
2020-01-10 12:56:43	297	0.7	2020-01-10/data_12_56_43.bin	21	1	10	0	0	6	4	0
2020-01-10 13:24:12	297	0.75	2020-01-10/data_13_24_12.bin	21	1	6	4	0	1	9	0
2020-01-10 13:37:53	297	0.7	2020-01-10/data_13_37_53.bin	21	1	8	2	0	4	6	0
2020-01-14 16:37:57	301	0.8	2020-01-14/data_16_37_57.bin	21	0	10	0	0	4	6	0
2020-01-14 16:42:17	301	0.75	2020-01-14/data_16_42_17.bin	21	0	9	1	0	4	6	0
2020-01-14 16:46:08	301	0.75	2020-01-14/data_16_46_08.bin	21	1	6	4	0	1	9	0
2020-01-14 17:01:17	301	0.6	2020-01-14/data_17_01_17.bin	21	0	2	8	0	0	10	0
2020-01-14 18:29:33	301	0.8	2020-01-14/data_18_29_33.bin	21	1	9	1	0	3	7	0
2020-01-15 13:44:40	302	0.85	2020-01-15/data_13_44_40.bin	21	1	8	2	0	1	9	0
2020-01-15 14:11:35	302	0.7	2020-01-15/data_14_11_35.bin	21	0	6	4	0	2	8	0
2020-01-15 14:16:41	302	0.95	2020-01-15/data_14_16_41.bin	24	1	10	0	0	1	9	0
2020-01-15 14:32:47	302	0.95	2020-01-15/data_14_32_47.bin	24	1	10	0	0	1	9	0
2020-01-15 15:25:30	302	0.65	2020-01-15/data_15_25_30.bin	24	0	10	0	0	7	3	0
2020-01-15 15:29:38	302	0.7	2020-01-15/data_15_29_38.bin	21	0	6	4	0	2	8	0
2020-01-15 15:33:19	302	0.9	2020-01-15/data_15_33_19.bin	21	1	10	0	0	2	8	0
2020-01-15 15:47:53	302	0.8	2020-01-15/data_15_47_53.bin	21	0	7	3	0	1	9	0
2020-01-15 15:53:47	302	0.85	2020-01-15/data_15_53_47.bin	21	1	10	0	0	3	7	0
2020-01-15 17:01:45	302	0.65	2020-01-15/data_17_01_45.bin	21	0	5	5	0	2	8	0
2020-01-15 17:07:45	302	0.85	2020-01-15/data_17_07_45.bin	21	1	10	0	0	3	7	0
2020-01-15 20:43:52	302	0.7	2020-01-15/data_20_43_52.bin	21	0	9	1	0	5	5	0
2020-01-15 21:00:48	302	0.5	2020-01-15/data_21_00_48.bin	21	0	10	0	0	10	0	0
2020-01-15 21:08:34	302	0.75	2020-01-15/data_21_08_34.bin	21	0	10	0	0	5	5	0
2020-01-15 21:15:07	302	0.75	2020-01-15/data_21_15_07.bin	21	0	10	0	0	5	5	0
2020-01-15 21:20:57	302	0.55	2020-01-15/data_21_20_57.bin	21	0	2	8	0	1	9	0
2020-01-16 11:51:00	303	1	2020-01-16/data_11_51_00.bin	21	0	10	0	0	0	10	0
2020-01-16 11:56:02	303	0.9	2020-01-16/data_11_56_02.bin	21	1	8	2	0	0	10	0
2020-01-16 12:12:54	303	0.9	2020-01-16/data_12_12_54.bin	21	1	9	1	0	1	9	0
2020-01-16 12:29:04	303	0.9	2020-01-16/data_12_29_04.bin	21	1	9	1	0	1	9	0
2020-01-16 13:02:18	303	0.65	2020-01-16/data_13_02_18.bin	21	0	10	0	0	7	3	0
2020-01-16 13:48:30	303	0.7	2020-01-16/data_13_48_30.bin	21	0	8	2	0	4	6	0
2020-01-16 13:54:29	303	0.9	2020-01-16/data_13_54_29.bin	21, 22	1	8	2	0	0	10	0
2020-01-16 14:28:05	303	0.944444	2020-01-16/data_14_28_05.bin	21, 22, 24	1	8	1	1	0	9	1
2020-01-16 14:42:21	303	0.894737	2020-01-16/data_14_42_21.bin	21, 24	1	10	0	0	2	7	1
2020-01-16 17:38:22	303	0.8	2020-01-16/data_17_38_22.bin	21, 24	0	10	0	0	4	6	0
2020-01-16 17:43:45	303	1	2020-01-16/data_17_43_45.bin	21, 24	1	10	0	0	0	10	0
2020-01-16 17:59:36	303	0.764706	2020-01-16/data_17_59_36.bin	21, 24	0	9	1	0	3	4	3
2020-01-16 18:11:19	303	1	2020-01-16/data_18_11_19.bin	21, 24	1	10	0	0	0	10	0
2020-01-17 12:06:09	304	0.736842	2020-01-17/data_12_06_09.bin	21, 24	0	10	0	0	5	4	1
2020-01-17 12:16:33	304	0.823529	2020-01-17/data_12_16_33.bin	21, 24	0	8	2	0	1	6	3
2020-01-17 12:21:13	304	0.9	2020-01-17/data_12_21_13.bin	24	1	10	0	0	2	8	0
2020-01-17 12:40:45	304	0.941176	2020-01-17/data_12_40_45.bin	21, 24	0	7	1	2	0	9	1
2020-01-17 13:06:27	304	0.9	2020-01-17/data_13_06_27.bin	21, 24	1	10	0	0	2	8	0
2020-01-17 14:19:31	304	0.6	2020-01-17/data_14_19_31.bin	21	0	3	7	0	1	9	0
2020-01-17 14:44:48	304	0.7	2020-01-17/data_14_44_48.bin	21	0	5	5	0	1	9	0
2020-01-21 16:55:00	308	0.65	2020-01-21/data_16_55_00.bin	21	0	4	6	0	1	9	0
2020-01-21 16:59:20	308	0.7	2020-01-21/data_16_59_20.bin	21	0	9	1	0	5	5	0
2020-01-21 17:04:42	308	0.65	2020-01-21/data_17_04_42.bin	21	0	6	4	0	3	7	0
2020-01-21 17:10:42	308	0.6	2020-01-21/data_17_10_42.bin	24	0	9	1	0	7	3	0
2020-01-21 17:17:11	308	0.7	2020-01-21/data_17_17_11.bin	97	0	8	2	0	4	6	0
2020-01-21 17:27:06	308	0.95	2020-01-21/data_17_27_06.bin	24	1	10	0	0	1	9	0
2020-01-21 17:40:48	308	0.9	2020-01-21/data_17_40_48.bin	24	1	10	0	0	2	8	0
2020-01-21 18:03:25	308	0.65	2020-01-21/data_18_03_25.bin	24	0	10	0	0	7	3	0
2020-01-21 18:41:18	308	0.9	2020-01-21/data_18_41_18.bin	24	1	9	1	0	1	9	0
2020-01-22 14:33:31	309	0.85	2020-01-22/data_14_33_31.bin	24	0	8	2	0	1	9	0
2020-01-22 14:41:03	309	0.9	2020-01-22/data_14_41_03.bin	18	1	8	2	0	0	10	0
2020-01-22 15:18:03	309	0.95	2020-01-22/data_15_18_03.bin	18	1	9	1	0	0	10	0
2020-01-22 16:42:16	309	0.9	2020-01-22/data_16_42_16.bin	18	1	8	2	0	0	10	0
2020-01-22 21:27:30	309	0.8	2020-01-22/data_21_27_30.bin	18	0	7	3	0	1	9	0
2020-01-22 21:31:52	309	0.75	2020-01-22/data_21_31_52.bin	18	1	6	4	0	1	9	0
2020-01-23 13:25:39	310	0.928571	2020-01-23/data_13_25_39.bin	18	0	7	1	0	0	6	0
2020-01-23 13:45:20	310	0.65	2020-01-23/data_13_45_20.bin	18	0	9	1	0	6	4	0
2020-01-23 13:55:39	310	0.9	2020-01-23/data_13_55_39.bin	18	1	8	2	0	0	10	0
2020-01-23 14:26:16	310	0.9	2020-01-23/data_14_26_16.bin	18	1	8	2	0	0	10	0
2020-01-23 17:55:29	310	0.85	2020-01-23/data_17_55_29.bin	18	1	7	3	0	0	10	0
2020-01-28 17:12:50	315	0.578947	2020-01-28/data_17_12_50.bin	18	0	1	8	1	0	10	0
2020-01-28 17:16:55	315	1	2020-01-28/data_17_16_55.bin	18	1	10	0	0	0	10	0
2020-01-28 17:43:50	315	0.5	2020-01-28/data_17_43_50.bin	18	0	0	10	0	0	10	0
2020-01-28 17:48:54	315	0.5	2020-01-28/data_17_48_54.bin	21	0	10	0	0	10	0	0
2020-01-28 18:38:10	315	0.45	2020-01-28/data_18_38_10.bin	21	0	8	2	0	9	1	0
2020-01-29 13:41:24	316	0.55	2020-01-29/data_13_41_24.bin	21	0	10	0	0	9	1	0
2020-01-29 13:48:29	316	0.75	2020-01-29/data_13_48_29.bin	24	0	9	1	0	4	6	0
2020-01-29 13:52:30	316	0.95	2020-01-29/data_13_52_30.bin	24	1	9	1	0	0	10	0
2020-01-29 14:39:20	316	0.75	2020-01-29/data_14_39_20.bin	24	1	10	0	0	5	5	0
2020-01-29 15:01:56	316	0.75	2020-01-29/data_15_01_56.bin	24	0	10	0	0	5	5	0
2020-01-29 15:06:32	316	0.95	2020-01-29/data_15_06_32.bin	24	1	10	0	0	1	9	0
2020-01-29 16:03:39	316	0.85	2020-01-29/data_16_03_39.bin	24	1	8	2	0	1	9	0
2020-01-29 16:42:21	316	0.95	2020-01-29/data_16_42_21.bin	24	1	10	0	0	1	9	0
2020-01-29 21:27:13	316	0.5	2020-01-29/data_21_27_13.bin	24	0	0	10	0	0	10	0
2020-01-29 21:37:54	316	0.5	2020-01-29/data_21_37_54.bin	24	0	0	10	0	0	10	0
2020-01-30 12:45:09	317	0.5	2020-01-30/data_12_45_09.bin	21	0	10	0	0	10	0	0
2020-01-30 12:51:29	317	0.55	2020-01-30/data_12_51_29.bin	19	0	10	0	0	9	1	0
2020-01-30 12:56:07	317	0.9	2020-01-30/data_12_56_07.bin	24	1	9	1	0	1	9	0
2020-01-30 13:37:28	317	0.85	2020-01-30/data_13_37_28.bin	24	1	9	1	0	2	8	0
2020-01-30 14:58:48	317	0.6	2020-01-30/data_14_58_48.bin	24	0	9	1	0	7	3	0
2020-01-30 15:51:06	317	0.8	2020-01-30/data_15_51_06.bin	24	0	10	0	0	4	6	0
2020-01-30 16:58:10	317	0.75	2020-01-30/data_16_58_10.bin	24	0	10	0	0	5	5	0
2020-01-31 12:40:56	318	0.6	2020-01-31/data_12_40_56.bin	24	0	10	0	0	8	2	0
2020-01-31 12:48:35	318	0.55	2020-01-31/data_12_48_35.bin	21	0	10	0	0	9	1	0
2020-01-31 14:21:58	318	0.65	2020-01-31/data_14_21_58.bin	21	0	10	0	0	7	3	0
2020-02-11 16:51:06	329	0.5	2020-02-11/data_16_51_06.bin	21	0	10	0	0	10	0	0
2020-02-11 16:54:56	329	0.5	2020-02-11/data_16_54_56.bin	21	0	10	0	0	10	0	0
2020-02-11 17:05:46	329	0.45	2020-02-11/data_17_05_46.bin	17	0	4	6	0	5	5	0
2020-02-11 17:10:24	329	0.578947	2020-02-11/data_17_10_24.bin	24	0	7	3	0	5	4	1
2020-02-11 17:47:08	329	0.5	2020-02-11/data_17_47_08.bin	27	0	10	0	0	10	0	0
2020-02-11 19:10:13	329	0.55	2020-02-11/data_19_10_13.bin	21	0	10	0	0	9	1	0
2020-02-12 13:29:29	330	0.5	2020-02-12/data_13_29_29.bin	21	0	10	0	0	10	0	0
2020-02-12 13:33:55	330	0.8	2020-02-12/data_13_33_55.bin	11	0	10	0	0	4	6	0
2020-02-12 13:40:15	330	0.7	2020-02-12/data_13_40_15.bin	11	0	9	1	0	5	5	0
2020-02-12 13:52:28	330	0.473684	2020-02-12/data_13_52_28.bin	11	0	7	3	0	7	2	1
2020-02-12 13:58:24	330	0.6	2020-02-12/data_13_58_24.bin	24	0	8	2	0	6	4	0
2020-02-12 14:03:42	330	0.65	2020-02-12/data_14_03_42.bin	11	0	9	1	0	6	4	0
2020-02-12 14:08:59	330	0.65	2020-02-12/data_14_08_59.bin	27	0	7	3	0	4	6	0
2020-02-12 14:13:49	330	0.65	2020-02-12/data_14_13_49.bin	18	0	3	7	0	0	10	0
2020-02-12 14:43:27	330	0.55	2020-02-12/data_14_43_27.bin	18	0	3	7	0	2	8	0
2020-02-12 14:49:44	330	0.85	2020-02-12/data_14_49_44.bin	18	0	7	3	0	0	10	0
2020-02-12 14:53:40	330	0.75	2020-02-12/data_14_53_40.bin	18	0	5	5	0	0	10	0
2020-02-12 14:59:02	330	0.6	2020-02-12/data_14_59_02.bin	18	0	2	8	0	0	10	0
2020-02-12 15:46:44	330	0.8	2020-02-12/data_15_46_44.bin	18	0	7	3	0	1	9	0
2020-02-12 15:52:34	330	0.6	2020-02-12/data_15_52_34.bin	18	0	4	6	0	2	8	0
2020-02-12 16:11:33	330	0.7	2020-02-12/data_16_11_33.bin	18	0	6	4	0	2	8	0
2020-02-12 20:15:07	330	0.65	2020-02-12/data_20_15_07.bin	22	0	7	3	0	4	6	0
2020-02-12 20:18:32	330	0.6	2020-02-12/data_20_18_32.bin	22	0	8	2	0	6	4	0
2020-02-12 20:23:58	330	0.7	2020-02-12/data_20_23_58.bin	24	0	10	0	0	6	4	0
2020-02-12 20:29:47	330	0.6	2020-02-12/data_20_29_47.bin	15	0	3	7	0	1	9	0
2020-02-12 20:37:04	330	0.75	2020-02-12/data_20_37_04.bin	22	1	7	3	0	2	8	0
2020-02-12 21:20:47	330	0.9	2020-02-12/data_21_20_47.bin	22	1	8	2	0	0	10	0
2020-02-12 21:35:34	330	0.65	2020-02-12/data_21_35_34.bin	22	1	3	7	0	0	10	0
2020-02-12 22:06:52	330	0.8	2020-02-12/data_22_06_52.bin	22	1	7	3	0	1	9	0
2020-02-13 12:31:53	331	0.578947	2020-02-13/data_12_31_53.bin	22	0	2	7	1	1	9	0
2020-02-13 12:37:51	331	0.5	2020-02-13/data_12_37_51.bin	101	0	10	0	0	10	0	0
2020-02-13 12:50:58	331	0.55	2020-02-13/data_12_50_58.bin	22	0	1	9	0	0	10	0
2020-02-13 12:56:00	331	0.8	2020-02-13/data_12_56_00.bin	22	0	7	3	0	1	9	0
2020-02-13 13:10:01	331	0.45	2020-02-13/data_13_10_01.bin	17	0	6	4	0	7	3	0
2020-02-13 13:17:12	331	0.8	2020-02-13/data_13_17_12.bin	110	0	8	2	0	2	8	0
2020-02-13 13:22:12	331	0.5	2020-02-13/data_13_22_12.bin	110	0	6	4	0	6	4	0
2020-02-13 13:29:06	331	0.7	2020-02-13/data_13_29_06.bin	15	0	4	6	0	0	10	0
2020-02-13 13:52:18	331	0.8	2020-02-13/data_13_52_18.bin	15	1	7	3	0	1	9	0
2020-02-13 15:23:47	331	0.95	2020-02-13/data_15_23_47.bin	15	1	9	1	0	0	10	0
2020-02-13 15:57:42	331	0.6	2020-02-13/data_15_57_42.bin	15	0	3	7	0	1	9	0
2020-02-13 17:00:23	331	0.65	2020-02-13/data_17_00_23.bin	15	0	5	5	0	2	8	0
2020-02-13 17:05:29	331	0.85	2020-02-13/data_17_05_29.bin	98	1	7	3	0	0	10	0
2020-02-13 17:40:03	331	0.65	2020-02-13/data_17_40_03.bin	98	1	8	2	0	5	5	0
2020-02-13 19:54:46	331	0.65	2020-02-13/data_19_54_46.bin	15	0	5	5	0	2	8	0
2020-02-13 20:01:10	331	0.9	2020-02-13/data_20_01_10.bin	98	1	8	2	0	0	10	0
2020-02-13 20:16:14	331	0.75	2020-02-13/data_20_16_14.bin	98	1	5	5	0	0	10	0
2020-02-18 16:47:04	336	0.5	2020-02-18/data_16_47_04.bin	18	0	0	10	0	0	10	0
2020-02-18 16:52:03	336	0.85	2020-02-18/data_16_52_03.bin	24	0	9	1	0	2	8	0
2020-02-18 16:56:22	336	0.7	2020-02-18/data_16_56_22.bin	22	0	5	5	0	1	9	0
2020-02-18 17:05:21	336	0.85	2020-02-18/data_17_05_21.bin	22, 18	0	7	3	0	0	10	0
2020-02-18 17:11:06	336	0.842105	2020-02-18/data_17_11_06.bin	22, 18, 98	0	6	3	1	0	10	0
2020-02-18 17:46:30	336	0.75	2020-02-18/data_17_46_30.bin	98	0	6	4	0	1	9	0
2020-02-18 17:53:15	336	0.9	2020-02-18/data_17_53_15.bin	98	1	9	1	0	1	9	0
2020-02-18 18:39:30	336	0.7	2020-02-18/data_18_39_30.bin	98	0	4	6	0	0	10	0
2020-02-18 18:43:18	336	0.75	2020-02-18/data_18_43_18.bin	22	0	7	3	0	2	8	0
2020-02-18 18:53:17	336	1	2020-02-18/data_18_53_17.bin	22	1	10	0	0	0	10	0
2020-02-18 19:51:35	336	1	2020-02-18/data_19_51_35.bin	22	1	10	0	0	0	10	0
2020-02-18 20:02:15	336	0.8	2020-02-18/data_20_02_15.bin	22	0	10	0	0	4	6	0
2020-02-18 20:06:03	336	0.65	2020-02-18/data_20_06_03.bin	22	0	5	5	0	2	8	0
2020-02-19 13:20:09	337	0.388889	2020-02-19/data_13_20_09.bin	18	0	2	8	0	3	5	2
2020-02-19 13:25:10	337	0.55	2020-02-19/data_13_25_10.bin	30	0	4	6	0	3	7	0
2020-02-19 13:30:15	337	0.8	2020-02-19/data_13_30_15.bin	98, 100	1	6	4	0	0	10	0
2020-02-19 13:49:13	337	0.55	2020-02-19/data_13_49_13.bin	98, 100	0	4	6	0	3	7	0
2020-02-19 14:19:55	337	0.7	2020-02-19/data_14_19_55.bin	98, 100	0	8	2	0	4	6	0
2020-02-19 14:24:06	337	0.55	2020-02-19/data_14_24_06.bin	100	0	6	4	0	5	5	0
2020-02-19 14:40:57	337	0.665	2020-02-19/data_14_40_57.bin	100	0	68	32	0	35	65	0
2020-02-19 14:55:37	337	0.631579	2020-02-19/data_14_55_37.bin	100	0	9	1	0	6	3	1
2020-02-19 15:00:38	337	0.631579	2020-02-19/data_15_00_38.bin	97	0	8	1	1	6	4	0
2020-02-19 15:07:36	337	0.8	2020-02-19/data_15_07_36.bin	98, 100	1	9	1	0	3	7	0
2020-02-19 15:35:08	337	0.8	2020-02-19/data_15_35_08.bin	98, 100	0	9	1	0	3	7	0
2020-02-19 16:15:39	337	0.7	2020-02-19/data_16_15_39.bin	98, 100	0	6	4	0	2	8	0
2020-02-19 16:19:50	337	0.8	2020-02-19/data_16_19_50.bin	98, 100	1	9	1	0	3	7	0
2020-02-19 16:34:32	337	0.55	2020-02-19/data_16_34_32.bin	98, 100	0	1	9	0	0	10	0
2020-02-19 20:12:20	337	0.8	2020-02-19/data_20_12_20.bin	98, 100	0	8	2	0	2	8	0
2020-02-19 20:19:15	337	0.8	2020-02-19/data_20_19_15.bin	100	0	9	1	0	3	7	0
2020-02-19 20:24:18	337	0.65	2020-02-19/data_20_24_18.bin	100	0	3	7	0	0	10	0
2020-02-19 20:34:21	337	0.660194	2020-02-19/data_20_34_21.bin	22, 98, 100	0	49	5	46	30	19	51
2020-02-19 21:00:42	337	0.5	2020-02-19/data_21_00_42.bin	98, 100	0	2	17	0	0	15	0
2020-02-19 21:11:06	337	0.7	2020-02-19/data_21_11_06.bin	98	0	8	2	0	4	6	0
2020-02-19 21:17:47	337	0.7	2020-02-19/data_21_17_47.bin	98	1	7	3	0	3	7	0
2020-02-19 21:43:01	337	0.75	2020-02-19/data_21_43_01.bin	98	0	10	0	0	5	5	0
2020-02-19 21:49:24	337	0.95	2020-02-19/data_21_49_24.bin	98	1	9	1	0	0	10	0
2020-02-20 16:38:22	338	0.5	2020-02-20/data_16_38_22.bin	98, 100	0	0	10	0	0	10	0
2020-02-20 16:43:13	338	0.45	2020-02-20/data_16_43_13.bin	27	0	7	3	0	8	2	0
2020-02-20 16:47:50	338	0.7	2020-02-20/data_16_47_50.bin	22	0	8	2	0	4	6	0
2020-02-20 16:51:57	338	0.6	2020-02-20/data_16_51_57.bin	22	0	5	5	0	3	7	0
2020-02-20 16:57:43	338	0.789474	2020-02-20/data_16_57_43.bin	18, 98	0	5	4	1	0	10	0
2020-02-20 17:02:01	338	0.5	2020-02-20/data_17_02_01.bin	18	0	2	8	0	2	8	0
2020-02-20 17:10:10	338	0.53	2020-02-20/data_17_10_10.bin	18	0	14	36	0	11	39	0
2020-02-20 17:19:10	338	0.8	2020-02-20/data_17_19_10.bin	18	0	10	0	0	4	6	0
2020-02-20 17:25:12	338	0.95	2020-02-20/data_17_25_12.bin	18	1	10	0	0	1	9	0
2020-02-20 17:45:19	338	0.6	2020-02-20/data_17_45_19.bin	18	0	3	7	0	1	9	0
2020-02-20 18:21:28	338	0.8	2020-02-20/data_18_21_28.bin	18	0	9	1	0	3	7	0
2020-02-20 18:26:12	338	0.75	2020-02-20/data_18_26_12.bin	18	0	10	0	0	5	5	0
2020-02-20 18:35:34	338	0.5	2020-02-20/data_18_35_34.bin	21	0	10	0	0	10	0	0
2020-02-20 18:40:32	338	0.8	2020-02-20/data_18_40_32.bin	22	1	7	3	0	1	9	0
2020-02-20 20:41:50	338	0.85	2020-02-20/data_20_41_50.bin	22	1	10	0	0	3	7	0
2020-02-20 21:08:23	338	0.75	2020-02-20/data_21_08_23.bin	22	1	8	2	0	3	7	0
2020-02-20 21:50:07	338	0.5	2020-02-20/data_21_50_07.bin	22	0	10	0	0	10	0	0
2020-02-20 22:01:06	338	0	2020-02-20/data_22_01_06.bin	21	0	0	2	0	1	0	0
2020-02-20 22:02:32	338	0.55	2020-02-20/data_22_02_32.bin	21	0	10	0	0	9	1	0
2020-02-20 22:07:57	338	0.85	2020-02-20/data_22_07_57.bin	22	1	9	1	0	2	8	0
2020-02-21 12:41:06	339	0.85	2020-02-21/data_12_41_06.bin	18	0	8	2	0	1	9	0
2020-02-21 12:45:57	339	0.75	2020-02-21/data_12_45_57.bin	18	0	9	1	0	4	6	0
2020-02-21 12:51:05	339	0.75	2020-02-21/data_12_51_05.bin	18	0	10	0	0	5	5	0
2020-02-21 12:57:41	339	0.85	2020-02-21/data_12_57_41.bin	15, 22	0	7	3	0	0	10	0
2020-02-21 13:16:12	339	0.75	2020-02-21/data_13_16_12.bin	22, 31, 98, 100	1	5	5	0	0	10	0
2020-02-21 13:41:06	339	0.8	2020-02-21/data_13_41_06.bin	22	0	10	0	0	4	6	0
2020-02-21 13:52:44	339	0.7	2020-02-21/data_13_52_44.bin	15	1	8	2	0	4	6	0
2020-02-21 14:08:35	339	0.95	2020-02-21/data_14_08_35.bin	22	1	10	0	0	1	9	0
2020-02-21 14:50:08	339	0.9	2020-02-21/data_14_50_08.bin	22	1	9	1	0	1	9	0
2020-02-24 14:07:10	342	0.55	2020-02-24/data_14_07_10.bin	22	0	1	9	0	0	10	0
2020-02-24 14:12:30	342	0.9	2020-02-24/data_14_12_30.bin	22	1	8	2	0	0	10	0
2020-02-24 14:42:15	342	0.9	2020-02-24/data_14_42_15.bin	22	0	8	2	0	0	10	0
2020-02-24 14:48:49	342	0.9	2020-02-24/data_14_48_49.bin	22	1	10	0	0	2	8	0
2020-02-24 15:36:35	342	0.7	2020-02-24/data_15_36_35.bin	22	0	9	1	0	5	5	0
2020-02-24 16:18:56	342	0.75	2020-02-24/data_16_18_56.bin	22	0	8	2	0	3	7	0
2020-02-24 16:23:30	342	0.9	2020-02-24/data_16_23_30.bin	22	1	9	1	0	1	9	0
2020-02-24 20:58:18	342	0.9	2020-02-24/data_20_58_18.bin	22	0	9	1	0	1	9	0
2020-02-24 21:01:26	342	0.8	2020-02-24/data_21_01_26.bin	22	1	8	2	0	2	8	0
2020-02-25 17:11:25	343	0.809524	2020-02-25/data_17_11_25.bin	22	0	7	4	0	0	10	0
2020-02-25 17:17:21	343	0.9	2020-02-25/data_17_17_21.bin	22	1	8	2	0	0	10	0
2020-02-25 17:49:06	343	0.95	2020-02-25/data_17_49_06.bin	22	1	9	1	0	0	10	0
2020-02-25 18:12:28	343	0.7	2020-02-25/data_18_12_28.bin	22	0	4	6	0	0	10	0
2020-02-25 18:19:28	343	0.85	2020-02-25/data_18_19_28.bin	22	1	8	2	0	1	9	0
2020-02-26 15:41:55	344	0.5	2020-02-26/data_15_41_55.bin	22	0	10	0	0	10	0	0
2020-02-26 15:48:12	344	0.7	2020-02-26/data_15_48_12.bin	22	0	7	3	0	3	7	0
2020-02-26 15:56:00	344	0.85	2020-02-26/data_15_56_00.bin	22	0	10	0	0	3	7	0
2020-02-26 16:01:38	344	0.8	2020-02-26/data_16_01_38.bin	22	1	8	2	0	2	8	0
2020-02-26 16:38:42	344	0.7	2020-02-26/data_16_38_42.bin	22	0	7	3	0	3	7	0
2020-02-26 16:43:27	344	0.7	2020-02-26/data_16_43_27.bin	22	0	7	3	0	3	7	0
2020-02-26 16:50:21	344	0.8	2020-02-26/data_16_50_21.bin	22	1	9	1	0	3	7	0
2020-02-26 18:26:33	344	0.9	2020-02-26/data_18_26_33.bin	22	1	9	1	0	1	9	0
2020-02-26 21:45:41	344	0.8	2020-02-26/data_21_45_41.bin	22	0	8	2	0	2	8	0
2020-02-26 22:02:07	344	0.85	2020-02-26/data_22_02_07.bin	22	1	9	1	0	2	8	0
2020-02-27 14:43:29	345	0.6	2020-02-27/data_14_43_29.bin	22	0	6	4	0	4	6	0
2020-02-27 14:49:15	345	0.65	2020-02-27/data_14_49_15.bin	22	0	9	1	0	6	4	0
2020-02-27 14:54:18	345	0.5	2020-02-27/data_14_54_18.bin	22	0	1	0	0	1	0	0
2020-02-27 14:56:37	345	0.4	2020-02-27/data_14_56_37.bin	21	0	1	9	0	3	7	0
2020-02-27 15:00:34	345	0.8	2020-02-27/data_15_00_34.bin	22	0	8	2	0	2	8	0
2020-02-27 15:06:29	345	0.6	2020-02-27/data_15_06_29.bin	22	0	5	5	0	3	7	0
2020-02-27 15:29:50	345	0.95	2020-02-27/data_15_29_50.bin	22	0	10	0	0	1	9	0
2020-02-27 16:02:50	345	0.75	2020-02-27/data_16_02_50.bin	22	0	8	2	0	3	7	0
2020-02-27 16:08:29	345	0.85	2020-02-27/data_16_08_29.bin	22	0	9	1	0	2	8	0
2020-02-27 16:13:15	345	0.7	2020-02-27/data_16_13_15.bin	22	0	7	3	0	3	7	0
2020-02-27 16:33:35	345	0.85	2020-02-27/data_16_33_35.bin	22	0	8	2	0	1	9	0
2020-02-27 16:36:57	345	0.7	2020-02-27/data_16_36_57.bin	22	1	6	4	0	2	8	0
2020-02-27 16:55:09	345	0.9	2020-02-27/data_16_55_09.bin	22	1	9	1	0	1	9	0
2020-03-03 17:39:37	350	0.5	2020-03-03/data_17_39_37.bin	22	0	0	10	0	0	10	0
2020-03-03 17:48:40	350	0.7	2020-03-03/data_17_48_40.bin	11	0	4	6	0	0	10	0
2020-03-03 17:55:02	350	0.578947	2020-03-03/data_17_55_02.bin	110, 111	0	6	4	0	4	5	1
2020-03-03 18:04:55	350	0.8	2020-03-03/data_18_04_55.bin	18	1	10	0	0	4	6	0
2020-03-03 18:21:11	350	0.7	2020-03-03/data_18_21_11.bin	18	0	10	0	0	6	4	0
2020-03-03 18:27:40	350	0.5	2020-03-03/data_18_27_40.bin	22	0	1	9	0	1	9	0
2020-03-03 18:49:58	350	0.55	2020-03-03/data_18_49_58.bin	22	0	1	9	0	0	10	0
2020-03-04 13:57:32	351	0.8	2020-03-04/data_13_57_32.bin	18	0	7	3	0	1	9	0
2020-03-04 14:02:41	351	0.65	2020-03-04/data_14_02_41.bin	18	0	10	0	0	7	3	0
2020-03-04 14:08:44	351	0.6	2020-03-04/data_14_08_44.bin	22	0	4	6	0	2	8	0
2020-03-04 14:13:29	351	0.85	2020-03-04/data_14_13_29.bin	18	1	7	3	0	0	10	0
2020-03-04 14:46:52	351	0.684211	2020-03-04/data_14_46_52.bin	18	0	8	2	0	4	5	1
2020-03-04 14:51:34	351	0.8	2020-03-04/data_14_51_34.bin	22	1	6	4	0	0	10	0
2020-03-04 15:36:58	351	0.75	2020-03-04/data_15_36_58.bin	18	0	9	1	0	4	6	0
2020-03-04 16:19:23	351	0.9	2020-03-04/data_16_19_23.bin	18	1	10	0	0	2	8	0
2020-03-04 16:59:19	351	0.8	2020-03-04/data_16_59_19.bin	18	0	9	1	0	3	7	0
2020-03-04 17:06:27	351	0.8	2020-03-04/data_17_06_27.bin	18, 22	1	6	4	0	0	10	0
2020-03-04 21:10:23	351	0.9	2020-03-04/data_21_10_23.bin	18	1	9	1	0	1	9	0
2020-03-04 21:33:29	351	0.9	2020-03-04/data_21_33_29.bin	18	1	10	0	0	2	8	0
2020-03-04 22:05:58	351	0.55	2020-03-04/data_22_05_58.bin	18	0	4	6	0	3	7	0
2020-03-05 14:24:51	352	0.7	2020-03-05/data_14_24_51.bin	18	0	8	2	0	4	6	0
2020-03-05 14:29:37	352	0.7	2020-03-05/data_14_29_37.bin	18	0	4	6	0	0	10	0
2020-03-05 14:34:36	352	0.8	2020-03-05/data_14_34_36.bin	18	1	9	1	0	3	7	0
2020-03-05 15:05:30	352	0.85	2020-03-05/data_15_05_30.bin	18	1	9	1	0	2	8	0
2020-03-05 15:30:58	352	0.75	2020-03-05/data_15_30_58.bin	18	0	9	1	0	4	6	0
2020-03-05 15:36:02	352	0.75	2020-03-05/data_15_36_02.bin	21	0	10	0	0	5	5	0
2020-03-05 15:43:18	352	0.75	2020-03-05/data_15_43_18.bin	18	1	10	0	0	5	5	0
2020-03-06 12:48:25	353	0.75	2020-03-06/data_12_48_25.bin	18	0	10	0	0	5	5	0
2020-03-06 12:53:24	353	0.7	2020-03-06/data_12_53_24.bin	18	0	7	3	0	3	7	0
2020-03-06 12:57:58	353	0.684211	2020-03-06/data_12_57_58.bin	18	0	8	2	0	4	5	1
2020-03-06 13:02:49	353	0.65	2020-03-06/data_13_02_49.bin	18	0	5	5	0	2	8	0
2020-03-06 13:12:20	353	0.8	2020-03-06/data_13_12_20.bin	18	1	7	3	0	1	9	0
2020-03-06 13:40:04	353	0.5	2020-03-06/data_13_40_04.bin	18	0	0	10	0	0	10	0
2020-03-06 13:59:06	353	0.45	2020-03-06/data_13_59_06.bin	18	0	0	10	0	1	9	0
2020-03-11 21:52:07	358	0.6	2020-03-11/data_21_52_07.bin	21	0	2	8	0	0	10	0
2020-03-11 21:57:45	358	0.65	2020-03-11/data_21_57_45.bin	18	0	8	2	0	5	5	0
2020-03-11 22:03:11	358	0.5	2020-03-11/data_22_03_11.bin	18	0	10	0	0	10	0	0
2020-03-11 22:09:11	358	0.8	2020-03-11/data_22_09_11.bin	18	0	6	4	0	0	10	0
2020-03-11 22:17:08	358	0.85	2020-03-11/data_22_17_08.bin	18, 21	0	8	2	0	1	9	0
2020-03-11 22:21:52	358	0.866667	2020-03-11/data_22_21_52.bin	18, 21	0	8	1	1	1	5	4
2020-03-11 22:30:51	358	0.555556	2020-03-11/data_22_30_51.bin	21, 110	0	0	8	2	0	10	0
2020-03-11 22:39:01	358	0.842105	2020-03-11/data_22_39_01.bin	18	0	10	0	0	3	6	1
2020-03-11 22:42:02	358	0.631579	2020-03-11/data_22_42_02.bin	18	0	10	0	0	7	2	1
2020-03-11 22:56:18	358	0.7	2020-03-11/data_22_56_18.bin	18	1	9	1	0	5	5	0
2020-03-18 10:39:43	365	0.65	2020-03-18/data_10_39_43.bin	18	0	4	6	0	1	9	0
2020-03-18 10:50:59	365	0.75	2020-03-18/data_10_50_59.bin	18, 21	0	5	5	0	0	10	0
2020-03-18 11:03:33	365	0.888889	2020-03-18/data_11_03_33.bin	18, 21	0	10	0	0	2	6	2
2020-03-18 11:08:37	365	1	2020-03-18/data_11_08_37.bin	18, 21	0	7	0	3	0	10	0
2020-03-18 11:13:33	365	0.947368	2020-03-18/data_11_13_33.bin	18, 21	1	8	1	1	0	10	0
2020-03-18 11:33:33	365	0.85	2020-03-18/data_11_33_33.bin	18	0	9	1	0	2	8	0
2020-03-18 11:36:08	365	0.8	2020-03-18/data_11_36_08.bin	18	0	10	0	0	4	6	0
2020-03-18 11:41:12	365	0.933333	2020-03-18/data_11_41_12.bin	18	1	14	1	0	1	14	0
2020-03-18 12:02:03	365	0.866667	2020-03-18/data_12_02_03.bin	18	0	15	0	0	4	11	0
2020-03-18 12:08:43	365	0.866667	2020-03-18/data_12_08_43.bin	18	1	13	2	0	2	13	0
2020-03-18 16:28:10	365	0.6	2020-03-18/data_16_28_10.bin	18	0	14	1	0	11	4	0
2020-03-18 16:33:35	365	0.5	2020-03-18/data_16_33_35.bin	18	0	13	2	0	13	2	0
2020-03-18 16:39:53	365	0.7	2020-03-18/data_16_39_53.bin	22	0	12	3	0	6	9	0
2020-03-18 16:48:26	365	0.793103	2020-03-18/data_16_48_26.bin	22	1	11	3	1	3	12	0
2020-03-20 16:40:20	367	0.8	2020-03-20/data_16_40_20.bin	22	0	12	3	0	3	12	0
2020-03-20 16:46:21	367	0.866667	2020-03-20/data_16_46_21.bin	22	1	13	2	0	2	13	0
2020-03-20 18:28:05	367	0.7	2020-03-20/data_18_28_05.bin	22	0	12	3	0	6	9	0
2020-03-20 18:33:32	367	0.655172	2020-03-20/data_18_33_32.bin	22	0	12	3	0	7	7	1
2020-03-20 18:39:57	367	0.733333	2020-03-20/data_18_39_57.bin	22	0	10	5	0	3	12	0
2020-03-20 18:45:28	367	0.866667	2020-03-20/data_18_45_28.bin	22	1	14	1	0	3	12	0
2020-03-23 20:31:46	370	0.566667	2020-03-23/data_20_31_46.bin	22	0	15	0	0	13	2	0
2020-03-23 20:39:29	370	0.833333	2020-03-23/data_20_39_29.bin	22	0	12	3	0	2	13	0
2020-03-23 20:47:45	370	0.8	2020-03-23/data_20_47_45.bin	22	1	7	3	0	1	9	0
2020-03-27 16:33:26	374	0.5	2020-03-27/data_16_33_26.bin	22	0	0	10	0	0	10	0
2020-03-27 16:42:30	374	0.5	2020-03-27/data_16_42_30.bin	17	0	8	2	0	8	2	0
2020-03-27 16:51:45	374	0.433333	2020-03-27/data_16_51_45.bin	17	0	11	4	0	13	2	0
2020-03-27 16:57:22	374	0.448276	2020-03-27/data_16_57_22.bin	27	0	6	8	1	8	7	0
2020-03-27 17:02:58	374	0.466667	2020-03-27/data_17_02_58.bin	22	0	0	15	0	1	14	0
2020-03-27 18:09:45	374	0.5	2020-03-27/data_18_09_45.bin	22	0	0	15	0	0	15	0
2020-03-27 18:20:06	374	0.333333	2020-03-27/data_18_20_06.bin	17	0	8	7	0	13	2	0
2020-03-27 18:24:44	374	0.5	2020-03-27/data_18_24_44.bin	17	0	2	13	0	2	13	0
2020-03-27 18:38:31	374	0.633333	2020-03-27/data_18_38_31.bin	18	0	14	1	0	10	5	0
2020-03-27 18:43:45	374	0.666667	2020-03-27/data_18_43_45.bin	106	0	11	4	0	6	9	0
2020-03-27 18:49:32	374	0.8	2020-03-27/data_18_49_32.bin	106	0	10	5	0	1	14	0
2020-03-27 18:55:35	374	0.5	2020-03-27/data_18_55_35.bin	106	0	0	15	0	0	15	0
2020-03-30 17:46:05	377	0.5	2020-03-30/data_17_46_05.bin	22	0	0	15	0	0	15	0
2020-03-30 17:50:42	377	0.966667	2020-03-30/data_17_50_42.bin	21	0	14	1	0	0	15	0
2020-03-30 17:54:34	377	0.966667	2020-03-30/data_17_54_34.bin	21	1	15	0	0	1	14	0
2020-03-30 18:51:41	377	0.933333	2020-03-30/data_18_51_41.bin	21	1	13	2	0	0	15	0
2020-04-01 21:43:25	379	0.866667	2020-04-01/data_21_43_25.bin	18	0	14	1	0	3	12	0
2020-04-01 21:58:35	379	0.85	2020-04-01/data_21_58_35.bin	21	0	9	1	0	2	8	0
2020-04-01 22:05:28	379	0.65	2020-04-01/data_22_05_28.bin	21	0	4	6	0	1	9	0
2020-04-01 22:11:43	379	0.85	2020-04-01/data_22_11_43.bin	18	1	9	1	0	2	8	0
2020-04-01 22:44:52	379	0.8	2020-04-01/data_22_44_52.bin	18	1	10	0	0	4	6	0
2020-04-01 23:10:26	379	0.7	2020-04-01/data_23_10_26.bin	18	0	9	1	0	5	5	0
2020-04-01 23:16:33	379	0.75	2020-04-01/data_23_16_33.bin	21	1	10	0	0	5	5	0
2020-04-03 17:59:41	381	0.3	2020-04-03/data_17_59_41.bin	18	0	3	7	0	7	3	0
2020-04-03 18:07:10	381	0.758621	2020-04-03/data_18_07_10.bin	21	0	14	1	0	6	8	1
2020-04-03 18:15:43	381	0.321429	2020-04-03/data_18_15_43.bin	18	0	3	12	0	7	6	2
2020-04-03 18:21:20	381	0.517241	2020-04-03/data_18_21_20.bin	18	0	14	0	1	14	1	0
2020-04-03 18:28:37	381	0.724138	2020-04-03/data_18_28_37.bin	21	0	15	0	0	8	6	1
2020-04-03 18:33:33	381	0.866667	2020-04-03/data_18_33_33.bin	21	0	14	1	0	3	12	0
2020-04-03 18:40:55	381	0.851852	2020-04-03/data_18_40_55.bin	21	0	14	1	0	3	9	3
2020-04-03 18:46:40	381	0.933333	2020-04-03/data_18_46_40.bin	21	1	15	0	0	2	13	0
2020-04-03 20:41:33	381	0.551724	2020-04-03/data_20_41_33.bin	21	0	15	0	0	13	1	1
2020-04-03 20:48:12	381	0.807692	2020-04-03/data_20_48_12.bin	21, 110	0	12	1	2	4	9	2
2020-04-03 20:54:47	381	0.789474	2020-04-03/data_20_54_47.bin	21, 110, 97	0	9	0	6	4	6	5
2020-04-03 21:03:25	381	0.916667	2020-04-03/data_21_03_25.bin	21, 110, 97	0	15	0	0	2	7	6
2020-04-03 21:14:58	381	0.875	2020-04-03/data_21_14_58.bin	21, 110, 97	0	12	0	3	3	9	3
2020-04-03 21:22:24	381	0.9	2020-04-03/data_21_22_24.bin	21, 25, 110, 97	0	9	0	6	2	9	4
2020-04-03 22:03:19	381	0.875	2020-04-03/data_22_03_19.bin	21, 25, 110, 97	0	6	2	2	0	8	2
2020-04-03 22:10:57	381	0.857143	2020-04-03/data_22_10_57.bin	21, 25, 110, 97	0	3	2	5	0	9	1
2020-04-05 21:35:43	383	0.55	2020-04-05/data_21_35_43.bin	21	0	8	2	0	7	3	0
2020-04-05 21:40:42	383	0.736842	2020-04-05/data_21_40_42.bin	21	0	10	0	0	5	4	1
2020-04-05 21:46:06	383	0.7	2020-04-05/data_21_46_06.bin	21	0	6	4	0	2	8	0
2020-04-05 21:56:50	383	0.8	2020-04-05/data_21_56_50.bin	21	1	9	1	0	3	7	0
2020-04-05 22:40:21	383	0.85	2020-04-05/data_22_40_21.bin	21	1	8	2	0	1	9	0
2020-04-08 15:31:38	386	0.65	2020-04-08/data_15_31_38.bin	21	0	4	6	0	1	9	0
2020-04-08 15:41:46	386	0.894737	2020-04-08/data_15_41_46.bin	21, 97	0	9	1	0	1	8	1
2020-04-08 15:49:15	386	0.933333	2020-04-08/data_15_49_15.bin	15, 21, 97	0	4	1	5	0	10	0
2020-04-08 15:57:19	386	0.714286	2020-04-08/data_15_57_19.bin	21, 97	0	0	4	6	0	10	0
2020-04-08 16:03:03	386	0.75	2020-04-08/data_16_03_03.bin	21	1	7	3	0	2	8	0
2020-04-08 17:14:56	386	0.85	2020-04-08/data_17_14_56.bin	21	0	8	2	0	1	9	0
2020-04-08 17:20:22	386	0.9	2020-04-08/data_17_20_22.bin	21	1	8	2	0	0	10	0
2020-04-08 21:42:57	386	0.65	2020-04-08/data_21_42_57.bin	21	0	10	0	0	7	3	0
2020-04-08 21:47:31	386	0.85	2020-04-08/data_21_47_31.bin	21	1	9	1	0	2	8	0
2020-04-08 22:17:35	386	0.9	2020-04-08/data_22_17_35.bin	21	1	10	0	0	2	8	0
2020-04-11 15:05:56	389	0.578947	2020-04-11/data_15_05_56.bin	21	0	1	8	1	0	10	0
2020-04-11 15:13:17	389	0.95	2020-04-11/data_15_13_17.bin	21	1	9	1	0	0	10	0
2020-04-11 15:44:52	389	0.85	2020-04-11/data_15_44_52.bin	21	1	10	0	0	3	7	0
2020-04-11 16:22:52	389	0.684211	2020-04-11/data_16_22_52.bin	21	0	3	6	1	0	10	0
2020-04-11 16:27:54	389	0.8	2020-04-11/data_16_27_54.bin	21	1	10	0	0	4	6	0
2020-04-11 17:14:24	389	0.8	2020-04-11/data_17_14_24.bin	21	0	6	4	0	0	10	0
2020-04-11 17:31:20	389	0.85	2020-04-11/data_17_31_20.bin	21	1	7	3	0	0	10	0
2020-04-11 17:43:07	389	1	2020-04-11/data_17_43_07.bin	21	1	10	0	0	0	10	0
2020-04-11 21:47:55	389	0.95	2020-04-11/data_21_47_55.bin	21	0	9	1	0	0	10	0
2020-04-11 21:52:32	389	0.95	2020-04-11/data_21_52_32.bin	21	1	9	1	0	0	10	0
2020-04-14 19:41:19	392	0.8	2020-04-14/data_19_41_19.bin	21	0	7	3	0	1	9	0
2020-04-14 19:45:05	392	1	2020-04-14/data_19_45_05.bin	21	1	10	0	0	0	10	0
2020-04-14 20:45:54	392	0.95	2020-04-14/data_20_45_54.bin	21	1	10	0	0	1	9	0
2020-04-14 21:24:33	392	0.85	2020-04-14/data_21_24_33.bin	21	1	10	0	0	3	7	0
2020-04-14 22:16:51	392	0.842105	2020-04-14/data_22_16_51.bin	21	1	9	1	0	2	7	1
2020-04-15 17:55:49	393	0.8	2020-04-15/data_17_55_49.bin	21	0	8	2	0	2	8	0
2020-04-15 18:01:15	393	0.85	2020-04-15/data_18_01_15.bin	21	0	10	0	0	3	7	0
2020-04-15 18:05:23	393	0.7	2020-04-15/data_18_05_23.bin	21	0	8	2	0	4	6	0
2020-04-15 18:11:33	393	0.8	2020-04-15/data_18_11_33.bin	21	1	7	3	0	1	9	0
2020-04-15 22:12:47	393	0.85	2020-04-15/data_22_12_47.bin	21	0	7	3	0	0	10	0
2020-04-15 22:18:58	393	0.9	2020-04-15/data_22_18_58.bin	21	1	9	1	0	1	9	0
2020-04-15 22:44:47	393	1	2020-04-15/data_22_44_47.bin	21	1	10	0	0	0	10	0
2020-04-18 18:41:57	396	0.5	2020-04-18/data_18_41_57.bin	21	0	9	1	0	9	1	0
2020-04-18 18:46:25	396	0.5	2020-04-18/data_18_46_25.bin	18	0	7	3	0	7	3	0
2020-04-18 20:10:51	396	0.6	2020-04-18/data_20_10_51.bin	21	0	6	4	0	4	6	0
2020-04-18 20:15:56	396	0.85	2020-04-18/data_20_15_56.bin	22	0	8	2	0	1	9	0
2020-04-18 20:21:34	396	0.631579	2020-04-18/data_20_21_34.bin	22	0	4	5	1	2	8	0
2020-04-18 20:37:41	396	0.5	2020-04-18/data_20_37_41.bin	22	0	0	10	0	0	10	0
2020-04-19 20:15:59	397	0.65	2020-04-19/data_20_15_59.bin	21	0	3	7	0	0	10	0
2020-04-19 20:26:00	397	0.6	2020-04-19/data_20_26_00.bin	21	0	3	7	0	1	9	0
2020-04-19 20:33:56	397	0.35	2020-04-19/data_20_33_56.bin	21	0	3	7	0	6	4	0
2020-04-19 20:43:21	397	0.7	2020-04-19/data_20_43_21.bin	18	0	7	3	0	3	7	0
2020-04-19 21:04:41	397	0.6	2020-04-19/data_21_04_41.bin	21	0	7	3	0	5	5	0
2020-04-19 21:12:11	397	0.7	2020-04-19/data_21_12_11.bin	18	0	10	0	0	6	4	0
2020-04-19 21:22:02	397	0.45	2020-04-19/data_21_22_02.bin	24	0	3	7	0	4	6	0
2020-04-19 21:38:09	397	0.7	2020-04-19/data_21_38_09.bin	18	0	9	1	0	5	5	0
2020-04-20 19:37:29	398	0.4	2020-04-20/data_19_37_29.bin	21	0	8	2	0	10	0	0
2020-04-20 19:45:40	398	0.35	2020-04-20/data_19_45_40.bin	25	0	5	5	0	8	2	0
2020-04-20 19:52:26	398	0.45	2020-04-20/data_19_52_26.bin	25	0	2	8	0	3	7	0
2020-04-20 21:00:31	398	0.75	2020-04-20/data_21_00_31.bin	25	0	5	5	0	0	10	0
2020-04-20 21:06:24	398	0.65	2020-04-20/data_21_06_24.bin	25	0	3	7	0	0	10	0
2020-04-20 21:13:54	398	0.45	2020-04-20/data_21_13_54.bin	25	0	9	1	0	10	0	0
2020-04-22 14:20:18	400	0.55	2020-04-22/data_14_20_18.bin	25	0	8	2	0	7	3	0
2020-04-22 14:27:10	400	0.5	2020-04-22/data_14_27_10.bin	25	0	4	6	0	4	6	0
2020-04-22 14:32:37	400	0.7	2020-04-22/data_14_32_37.bin	25	0	6	4	0	2	8	0
2020-04-22 14:38:47	400	0.722222	2020-04-22/data_14_38_47.bin	96, 97	0	8	1	1	4	5	1
2020-04-22 14:45:55	400	0.5	2020-04-22/data_14_45_55.bin	101	0	10	0	0	10	0	0
2020-04-22 16:42:38	400	0.6	2020-04-22/data_16_42_38.bin	21	0	10	0	0	8	2	0
2020-04-22 16:48:15	400	0.6	2020-04-22/data_16_48_15.bin	22	0	9	1	0	7	3	0
2020-04-22 16:54:11	400	0.8	2020-04-22/data_16_54_11.bin	15	0	10	0	0	4	6	0
2020-04-22 16:59:33	400	0.7	2020-04-22/data_16_59_33.bin	15	0	4	6	0	0	10	0
2020-04-22 17:03:56	400	0.6	2020-04-22/data_17_03_56.bin	15	0	4	6	0	2	8	0
2020-04-22 17:09:54	400	0.75	2020-04-22/data_17_09_54.bin	22	0	8	2	0	3	7	0
2020-04-22 17:16:27	400	0.75	2020-04-22/data_17_16_27.bin	22	1	9	1	0	4	6	0
2020-04-22 17:38:42	400	0.45	2020-04-22/data_17_38_42.bin	22	0	0	10	0	1	9	0
2020-04-22 21:54:33	400	0.5	2020-04-22/data_21_54_33.bin	22	0	0	10	0	0	10	0
2020-04-22 21:59:02	400	0.7	2020-04-22/data_21_59_02.bin	15	0	5	5	0	1	9	0
2020-04-22 22:03:00	400	0.6	2020-04-22/data_22_03_00.bin	15	0	3	7	0	1	9	0
2020-04-22 22:17:02	400	0.45	2020-04-22/data_22_17_02.bin	25	0	4	6	0	5	5	0
2020-04-22 22:22:04	400	0.7	2020-04-22/data_22_22_04.bin	22	0	6	4	0	2	8	0
2020-04-24 21:32:27	402	0.6	2020-04-24/data_21_32_27.bin	21	0	8	2	0	6	4	0
2020-04-24 21:36:49	402	0.5	2020-04-24/data_21_36_49.bin	8	0	10	0	0	10	0	0
2020-04-24 21:41:45	402	0.6	2020-04-24/data_21_41_45.bin	17	0	3	7	0	1	9	0
2020-04-24 21:56:22	402	0.4	2020-04-24/data_21_56_22.bin	21	0	5	5	0	7	3	0
2020-04-25 18:58:51	403	0.8	2020-04-25/data_18_58_51.bin	21	0	8	2	0	2	8	0
2020-04-25 19:07:27	403	0.5	2020-04-25/data_19_07_27.bin	21	0	8	2	0	8	2	0
2020-04-25 19:12:18	403	0.5	2020-04-25/data_19_12_18.bin	15	0	1	9	0	1	9	0
2020-04-25 19:18:17	403	0.6	2020-04-25/data_19_18_17.bin	21	0	5	5	0	3	7	0
2020-04-25 19:22:40	403	0.8	2020-04-25/data_19_22_40.bin	97	1	8	2	0	2	8	0
2020-04-25 20:59:16	403	0.65	2020-04-25/data_20_59_16.bin	21	0	6	4	0	3	7	0
2020-04-25 21:05:24	403	0.6	2020-04-25/data_21_05_24.bin	21	0	10	0	0	8	2	0
2020-04-25 21:11:37	403	0.5	2020-04-25/data_21_11_37.bin	21	0	4	6	0	4	6	0
2020-04-25 21:17:02	403	0.45	2020-04-25/data_21_17_02.bin	23	0	0	10	0	1	9	0
2020-04-25 21:25:58	403	0.4	2020-04-25/data_21_25_58.bin	27	0	7	3	0	9	1	0
2020-04-25 21:32:46	403	0.5	2020-04-25/data_21_32_46.bin	98	0	2	8	0	2	8	0
2020-04-28 16:01:09	406	0.45	2020-04-28/data_16_01_09.bin	21	0	6	4	0	7	3	0
2020-04-28 16:06:40	406	0.75	2020-04-28/data_16_06_40.bin	21	0	6	4	0	1	9	0
2020-04-28 16:11:27	406	0.5	2020-04-28/data_16_11_27.bin	21	0	5	5	0	5	5	0
2020-04-28 16:16:58	406	0.65	2020-04-28/data_16_16_58.bin	15	0	6	4	0	3	7	0
2020-04-28 16:21:31	406	0.55	2020-04-28/data_16_21_31.bin	21	0	7	3	0	6	4	0
2020-04-28 16:25:54	406	0.65	2020-04-28/data_16_25_54.bin	15	0	4	6	0	1	9	0
2020-04-28 20:07:59	406	0.684211	2020-04-28/data_20_07_59.bin	21	0	8	2	0	4	5	1
2020-04-28 20:13:17	406	0.75	2020-04-28/data_20_13_17.bin	24	0	8	2	0	3	7	0
2020-04-28 20:17:44	406	0.2	2020-04-28/data_20_17_44.bin	24	0	2	8	0	8	2	0
2020-04-28 20:22:10	406	0.421053	2020-04-28/data_20_22_10.bin	24	0	1	8	1	3	7	0
2020-04-28 20:41:13	406	0.35	2020-04-28/data_20_41_13.bin	24	0	5	5	0	8	2	0
2020-04-28 20:45:30	406	0.75	2020-04-28/data_20_45_30.bin	24	0	9	1	0	4	6	0
2020-04-28 20:49:16	406	0.5	2020-04-28/data_20_49_16.bin	24	0	7	3	0	7	3	0
2020-04-29 16:15:47	407	0.55	2020-04-29/data_16_15_47.bin	24	0	1	9	0	0	10	0
2020-04-29 16:20:48	407	0.65	2020-04-29/data_16_20_48.bin	23	0	5	5	0	2	8	0
2020-04-29 16:25:07	407	0.631579	2020-04-29/data_16_25_07.bin	23	0	4	5	1	2	8	0
2020-04-29 16:35:43	407	0.5	2020-04-29/data_16_35_43.bin	24	0	10	0	0	10	0	0
2020-04-29 16:41:14	407	0.65	2020-04-29/data_16_41_14.bin	21	0	10	0	0	7	3	0
2020-04-29 16:48:32	407	0.7	2020-04-29/data_16_48_32.bin	24	0	8	2	0	4	6	0
2020-04-29 16:56:08	407	0.55	2020-04-29/data_16_56_08.bin	15	0	2	8	0	1	9	0
2020-04-29 19:15:34	407	0.65	2020-04-29/data_19_15_34.bin	21	0	10	0	0	7	3	0
2020-04-29 19:21:36	407	0.55	2020-04-29/data_19_21_36.bin	17	0	5	5	0	4	6	0
2020-04-29 19:26:42	407	0.55	2020-04-29/data_19_26_42.bin	21	0	10	0	0	9	1	0
2020-05-05 18:09:16	413	0.55	2020-05-05/data_18_09_16.bin	21	0	5	5	0	4	6	0
2020-05-05 18:13:38	413	0.55	2020-05-05/data_18_13_38.bin	8	0	5	5	0	4	6	0
2020-05-05 18:18:56	413	0.55	2020-05-05/data_18_18_56.bin	8	0	9	1	0	8	2	0
2020-05-05 18:22:47	413	0.65	2020-05-05/data_18_22_47.bin	8	0	10	0	0	7	3	0
2020-05-05 18:29:00	413	0.75	2020-05-05/data_18_29_00.bin	21	0	5	5	0	0	10	0
2020-05-05 18:34:12	413	0.55	2020-05-05/data_18_34_12.bin	8	0	9	1	0	8	2	0
2020-05-05 18:38:52	413	0.55	2020-05-05/data_18_38_52.bin	22	0	1	9	0	0	10	0
2020-05-05 18:44:50	413	0.35	2020-05-05/data_18_44_50.bin	8	0	2	8	0	5	5	0
2020-05-05 18:48:56	413	0.4	2020-05-05/data_18_48_56.bin	8	0	2	8	0	4	6	0
2020-05-05 18:53:24	413	0.15	2020-05-05/data_18_53_24.bin	8	0	1	9	0	8	2	0
2020-05-05 18:58:12	413	0.55	2020-05-05/data_18_58_12.bin	8	0	8	2	0	7	3	0
2020-05-05 21:27:27	413	0.7	2020-05-05/data_21_27_27.bin	8	0	10	0	0	6	4	0
2020-05-05 21:34:38	413	0.65	2020-05-05/data_21_34_38.bin	8	0	9	1	0	6	4	0
2020-05-05 21:37:48	413	0.6	2020-05-05/data_21_37_48.bin	8	0	9	1	0	7	3	0
2020-05-05 21:48:30	413	0.65	2020-05-05/data_21_48_30.bin	8	0	10	0	0	7	3	0
2020-05-05 21:54:47	413	0.55	2020-05-05/data_21_54_47.bin	21	0	8	2	0	7	3	0
2020-05-06 14:48:03	414	0.8	2020-05-06/data_14_48_03.bin	21	0	8	2	0	2	8	0
2020-05-06 14:51:56	414	0.7	2020-05-06/data_14_51_56.bin	21	0	6	4	0	2	8	0
2020-05-06 14:56:33	414	0.7	2020-05-06/data_14_56_33.bin	18	0	4	6	0	0	10	0
2020-05-06 15:00:48	414	0.7	2020-05-06/data_15_00_48.bin	18	0	8	2	0	4	6	0
2020-05-06 15:06:28	414	0.85	2020-05-06/data_15_06_28.bin	18	0	9	1	0	2	8	0
2020-05-06 15:10:25	414	0.65	2020-05-06/data_15_10_25.bin	18	0	9	1	0	6	4	0
2020-05-06 15:37:08	414	0.5	2020-05-06/data_15_37_08.bin	18	0	3	7	0	3	7	0
2020-05-06 15:40:43	414	0.65	2020-05-06/data_15_40_43.bin	18	0	5	5	0	2	8	0
2020-05-06 15:55:23	414	0.85	2020-05-06/data_15_55_23.bin	18	0	8	2	0	1	9	0
2020-05-06 15:59:16	414	0.7	2020-05-06/data_15_59_16.bin	18	0	5	5	0	1	9	0
2020-05-06 17:14:32	414	0.5	2020-05-06/data_17_14_32.bin	18	0	5	5	0	5	5	0
2020-05-06 17:18:13	414	0.6	2020-05-06/data_17_18_13.bin	21	0	6	4	0	4	6	0
2020-05-06 17:23:26	414	0.55	2020-05-06/data_17_23_26.bin	18	0	4	6	0	3	7	0
2020-05-06 17:27:58	414	0.6	2020-05-06/data_17_27_58.bin	8	0	9	1	0	7	3	0
2020-05-06 21:32:17	414	0.4	2020-05-06/data_21_32_17.bin	8	0	7	3	0	9	1	0
2020-05-06 21:41:32	414	0.6	2020-05-06/data_21_41_32.bin	21	0	9	1	0	7	3	0
2020-05-06 21:46:26	414	0.5	2020-05-06/data_21_46_26.bin	21	0	7	3	0	7	3	0
2020-05-06 21:51:12	414	0.5	2020-05-06/data_21_51_12.bin	18	0	1	9	0	1	9	0
2020-05-07 13:10:23	415	0.6	2020-05-07/data_13_10_23.bin	18	0	6	4	0	4	6	0
2020-05-07 13:13:56	415	0.5	2020-05-07/data_13_13_56.bin	18	0	6	4	0	6	4	0
2020-05-07 13:37:06	415	0.35	2020-05-07/data_13_37_06.bin	18	0	2	8	0	5	5	0
2020-05-07 13:42:43	415	0.7	2020-05-07/data_13_42_43.bin	18	0	9	1	0	5	5	0
2020-05-07 13:50:28	415	0.8	2020-05-07/data_13_50_28.bin	23	1	9	1	0	3	7	0
2020-05-07 21:25:41	415	0.5	2020-05-07/data_21_25_41.bin	23	0	0	10	0	0	10	0
2020-05-07 21:33:18	415	0.5	2020-05-07/data_21_33_18.bin	27	0	5	5	0	5	5	0
2020-05-07 21:41:38	415	0.45	2020-05-07/data_21_41_38.bin	17	0	7	3	0	8	2	0
2020-05-07 21:45:36	415	0.7	2020-05-07/data_21_45_36.bin	21	0	9	1	0	5	5	0
2020-05-07 21:50:17	415	0.65	2020-05-07/data_21_50_17.bin	21	0	9	1	0	6	4	0
2020-05-07 21:54:56	415	0.65	2020-05-07/data_21_54_56.bin	18	0	5	5	0	2	8	0
2020-05-08 14:00:00	416	0.75	2020-05-08/data_14_00_00.bin	21	0	10	0	0	5	5	0
2020-05-08 14:03:21	416	0.55	2020-05-08/data_14_03_21.bin	21	0	10	0	0	9	1	0
2020-05-08 14:09:40	416	0.6	2020-05-08/data_14_09_40.bin	18	0	8	2	0	6	4	0
2020-05-08 14:15:34	416	0.55	2020-05-08/data_14_15_34.bin	18	0	5	5	0	4	6	0
2020-05-08 15:18:40	416	0.6	2020-05-08/data_15_18_40.bin	18	0	4	6	0	2	8	0
2020-05-08 15:24:06	416	0.3	2020-05-08/data_15_24_06.bin	30	0	0	10	0	4	6	0
2020-05-08 15:31:14	416	0.55	2020-05-08/data_15_31_14.bin	8	0	8	2	0	7	3	0
2020-05-08 15:37:59	416	0.5	2020-05-08/data_15_37_59.bin	18	0	0	10	0	0	10	0
2020-05-08 15:42:47	416	0.5	2020-05-08/data_15_42_47.bin	18	1	10	0	0	10	0	0
2020-05-09 14:13:08	417	0.5	2020-05-09/data_14_13_08.bin	18	0	0	10	0	0	10	0
2020-05-09 14:16:32	417	0.5	2020-05-09/data_14_16_32.bin	18	0	2	8	0	2	8	0
2020-05-09 14:20:04	417	0.55	2020-05-09/data_14_20_04.bin	8	0	9	1	0	8	2	0
2020-05-09 14:24:26	417	0.35	2020-05-09/data_14_24_26.bin	18	0	3	7	0	6	4	0
2020-05-09 14:29:41	417	0.75	2020-05-09/data_14_29_41.bin	18	0	9	1	0	4	6	0
2020-05-09 14:35:20	417	0.65	2020-05-09/data_14_35_20.bin	18	0	4	6	0	1	9	0
2020-05-09 15:25:17	417	0.611111	2020-05-09/data_15_25_17.bin	18	0	2	6	2	1	9	0
2020-05-09 15:29:29	417	0.65	2020-05-09/data_15_29_29.bin	18	0	6	4	0	3	7	0
2020-05-09 15:35:23	417	0.7	2020-05-09/data_15_35_23.bin	18	0	8	2	0	4	6	0
2020-05-09 15:41:14	417	0.4	2020-05-09/data_15_41_14.bin	22	0	1	9	0	3	7	0
2020-05-09 16:05:15	417	0.5	2020-05-09/data_16_05_15.bin	22	0	0	10	0	0	10	0
2020-05-12 19:06:00	420	0.85	2020-05-12/data_19_06_00.bin	18	0	7	3	0	0	10	0
2020-05-12 19:09:30	420	0.9	2020-05-12/data_19_09_30.bin	18	1	9	1	0	1	9	0
2020-05-12 19:26:02	420	0.85	2020-05-12/data_19_26_02.bin	18	0	7	3	0	0	10	0
2020-05-12 21:42:03	420	0.55	2020-05-12/data_21_42_03.bin	18	0	5	5	0	4	6	0
2020-05-12 21:45:52	420	0.7	2020-05-12/data_21_45_52.bin	18	0	6	4	0	2	8	0
2020-05-12 21:50:59	420	0.75	2020-05-12/data_21_50_59.bin	18	0	9	1	0	4	6	0
2020-05-12 21:54:40	420	0.85	2020-05-12/data_21_54_40.bin	18	1	7	3	0	0	10	0
2020-05-12 22:14:46	420	0.6	2020-05-12/data_22_14_46.bin	18	0	7	3	0	5	5	0
2020-05-12 22:18:24	420	0.65	2020-05-12/data_22_18_24.bin	18	0	8	2	0	5	5	0
2020-05-12 22:23:41	420	0.8	2020-05-12/data_22_23_41.bin	18	0	8	2	0	2	8	0
2020-05-12 22:28:18	420	0.75	2020-05-12/data_22_28_18.bin	18	1	7	3	0	2	8	0
2020-05-13 15:30:33	421	0.55	2020-05-13/data_15_30_33.bin	18	0	10	0	0	9	1	0
2020-05-13 15:35:05	421	0.45	2020-05-13/data_15_35_05.bin	22	0	5	5	0	6	4	0
2020-05-13 15:40:55	421	0.4	2020-05-13/data_15_40_55.bin	18	0	7	3	0	9	1	0
2020-05-13 16:19:25	421	0.65	2020-05-13/data_16_19_25.bin	18	0	4	6	0	1	9	0
2020-05-13 20:27:37	421	0.5	2020-05-13/data_20_27_37.bin	18	0	9	1	0	9	1	0
2020-05-13 20:30:54	421	0.7	2020-05-13/data_20_30_54.bin	22	0	10	0	0	6	4	0
2020-05-13 20:35:11	421	0.6	2020-05-13/data_20_35_11.bin	22	0	6	4	0	4	6	0
2020-05-13 20:39:27	421	0.6	2020-05-13/data_20_39_27.bin	18	0	8	2	0	6	4	0
2020-05-13 20:46:49	421	0.5	2020-05-13/data_20_46_49.bin	20	0	4	6	0	4	6	0
2020-05-15 16:35:02	423	0.5	2020-05-15/data_16_35_02.bin	18	0	10	0	0	10	0	0
2020-05-15 16:40:13	423	0.45	2020-05-15/data_16_40_13.bin	21	0	6	4	0	7	3	0
2020-05-15 16:46:37	423	0.9	2020-05-15/data_16_46_37.bin	106	1	8	2	0	0	10	0
2020-05-15 17:06:57	423	0.7	2020-05-15/data_17_06_57.bin	106	0	5	5	0	1	9	0
2020-05-15 17:11:26	423	0.55	2020-05-15/data_17_11_26.bin	23	0	5	5	0	4	6	0
2020-05-15 17:16:50	423	0.7	2020-05-15/data_17_16_50.bin	106	0	5	5	0	1	9	0
2020-05-15 17:32:44	423	0.6	2020-05-15/data_17_32_44.bin	106	0	3	7	0	1	9	0
2020-05-15 17:37:25	423	0.75	2020-05-15/data_17_37_25.bin	106	1	6	4	0	1	9	0
2020-05-15 17:49:26	423	0.75	2020-05-15/data_17_49_26.bin	106	0	8	2	0	3	7	0
2020-05-15 18:14:45	423	0.65	2020-05-15/data_18_14_45.bin	106	0	3	7	0	0	10	0
2020-05-15 18:18:47	423	0.6	2020-05-15/data_18_18_47.bin	106	0	3	7	0	1	9	0
2020-05-15 18:22:54	423	0.75	2020-05-15/data_18_22_54.bin	106	0	8	2	0	3	7	0
2020-05-15 18:28:51	423	0.55	2020-05-15/data_18_28_51.bin	106	0	2	8	0	1	9	0
2020-05-18 16:49:44	426	0.55	2020-05-18/data_16_49_44.bin	21	0	10	0	0	9	1	0
2020-05-18 18:07:17	426	0.5	2020-05-18/data_18_07_17.bin	21	0	10	0	0	10	0	0
2020-05-18 18:11:19	426	0.45	2020-05-18/data_18_11_19.bin	17	0	1	9	0	2	8	0
2020-05-18 18:17:58	426	0.55	2020-05-18/data_18_17_58.bin	17	0	6	4	0	5	5	0
2020-05-19 12:28:30	427	0.7	2020-05-19/data_12_28_30.bin	18	0	8	2	0	4	6	0
2020-05-19 12:32:53	427	0.5	2020-05-19/data_12_32_53.bin	18	0	3	7	0	3	7	0
2020-05-19 12:38:30	427	0.6	2020-05-19/data_12_38_30.bin	18	0	9	1	0	7	3	0
2020-05-19 12:44:54	427	0.65	2020-05-19/data_12_44_54.bin	18	0	8	2	0	5	5	0
2020-05-19 15:59:26	427	0.7	2020-05-19/data_15_59_26.bin	17	0	6	4	0	2	8	0
2020-05-19 16:05:24	427	0.55	2020-05-19/data_16_05_24.bin	17	0	6	4	0	5	5	0
2020-05-19 16:47:07	427	0.5	2020-05-19/data_16_47_07.bin	17	0	3	7	0	3	7	0
2020-05-19 16:51:53	427	0.6	2020-05-19/data_16_51_53.bin	25	0	6	4	0	4	6	0
2020-05-19 16:58:05	427	0.7	2020-05-19/data_16_58_05.bin	25	0	5	5	0	1	9	0
2020-05-19 17:22:01	427	0.65	2020-05-19/data_17_22_01.bin	25	0	4	6	0	1	9	0
2020-05-19 17:28:44	427	0.75	2020-05-19/data_17_28_44.bin	25	0	8	2	0	3	7	0
2020-05-20 14:48:45	428	0.55	2020-05-20/data_14_48_45.bin	25	0	10	0	0	9	1	0
2020-05-20 14:53:32	428	0.7	2020-05-20/data_14_53_32.bin	25	0	6	4	0	2	8	0
2020-05-20 14:58:51	428	0.45	2020-05-20/data_14_58_51.bin	8	0	9	1	0	10	0	0
2020-05-20 15:33:31	428	0.75	2020-05-20/data_15_33_31.bin	25	0	5	5	0	0	10	0
2020-05-20 15:39:23	428	0.65	2020-05-20/data_15_39_23.bin	25	0	3	7	0	0	10	0
2020-05-20 15:44:49	428	0.45	2020-05-20/data_15_44_49.bin	8	0	9	1	0	10	0	0
2020-05-20 16:22:57	428	0.55	2020-05-20/data_16_22_57.bin	8	0	7	3	0	6	4	0
2020-05-20 16:29:59	428	0.55	2020-05-20/data_16_29_59.bin	8	0	9	1	0	8	2	0
2020-05-20 17:31:02	428	0.5	2020-05-20/data_17_31_02.bin	25	0	2	8	0	2	8	0
2020-05-20 17:36:42	428	0.7	2020-05-20/data_17_36_42.bin	25	0	5	5	0	1	9	0
2020-05-20 17:40:42	428	0.45	2020-05-20/data_17_40_42.bin	25	0	3	7	0	4	6	0
2020-05-25 16:03:34	433	0.75	2020-05-25/data_16_03_34.bin	18	0	9	1	0	4	6	0
2020-05-25 16:07:39	433	0.55	2020-05-25/data_16_07_39.bin	18	0	5	5	0	4	6	0
2020-05-25 16:12:13	433	0.6	2020-05-25/data_16_12_13.bin	18	0	5	5	0	3	7	0
2020-05-25 16:41:20	433	0.65	2020-05-25/data_16_41_20.bin	18	0	10	0	0	7	3	0
2020-05-25 17:09:22	433	0.65	2020-05-25/data_17_09_22.bin	18	0	6	4	0	3	7	0
2020-05-25 17:16:43	433	0.55	2020-05-25/data_17_16_43.bin	18	0	5	5	0	4	6	0
2020-05-25 17:21:53	433	0.85	2020-05-25/data_17_21_53.bin	25	0	8	2	0	1	9	0
2020-05-25 17:28:10	433	0.8	2020-05-25/data_17_28_10.bin	18	1	9	1	0	3	7	0
2020-05-25 18:04:52	433	0.7	2020-05-25/data_18_04_52.bin	106	0	5	5	0	1	9	0
2020-05-25 18:08:58	433	0.65	2020-05-25/data_18_08_58.bin	106	0	9	1	0	6	4	0
2020-05-25 21:39:34	433	0.6	2020-05-25/data_21_39_34.bin	18	0	9	1	0	7	3	0
2020-05-25 21:44:11	433	0.65	2020-05-25/data_21_44_11.bin	18	0	10	0	0	7	3	0
2020-05-25 21:49:11	433	0.7	2020-05-25/data_21_49_11.bin	18	0	9	1	0	5	5	0
2020-05-25 21:58:19	433	0.85	2020-05-25/data_21_58_19.bin	18	0	8	2	0	1	9	0
2020-05-25 22:02:54	433	0.75	2020-05-25/data_22_02_54.bin	18	0	7	3	0	2	8	0
2020-05-25 22:13:10	433	0.85	2020-05-25/data_22_13_10.bin	18	0	8	2	0	1	9	0
2020-05-25 22:17:52	433	0.5	2020-05-25/data_22_17_52.bin	18	0	9	1	0	9	1	0
2020-05-26 15:21:41	434	0.7	2020-05-26/data_15_21_41.bin	18	0	10	0	0	6	4	0
2020-05-26 15:26:17	434	0.9	2020-05-26/data_15_26_17.bin	18	1	9	1	0	1	9	0
2020-05-26 15:35:26	434	0.75	2020-05-26/data_15_35_26.bin	18	0	5	5	0	0	10	0
2020-05-26 15:41:32	434	0.75	2020-05-26/data_15_41_32.bin	18	0	9	1	0	4	6	0
2020-05-26 16:52:40	434	0.65	2020-05-26/data_16_52_40.bin	18	0	10	0	0	7	3	0
2020-05-29 15:26:12	437	0.5	2020-05-29/data_15_26_12.bin	18	0	10	0	0	10	0	0
2020-05-29 15:32:58	437	0.5	2020-05-29/data_15_32_58.bin	21	0	0	10	0	0	10	0
2020-05-29 15:37:01	437	0.55	2020-05-29/data_15_37_01.bin	18	0	10	0	0	9	1	0
2020-05-29 15:42:03	437	0.55	2020-05-29/data_15_42_03.bin	21	0	10	0	0	9	1	0
2020-05-29 15:49:28	437	0.775	2020-05-29/data_15_49_28.bin	21	0	20	0	0	9	11	0
2020-05-29 15:55:34	437	0.525	2020-05-29/data_15_55_34.bin	21	0	13	7	0	12	8	0
2020-05-29 16:05:13	437	0.6625	2020-05-29/data_16_05_13.bin	21	0	40	0	0	27	13	0
2020-05-29 16:37:01	437	0.655172	2020-05-29/data_16_37_01.bin	21	0	14	0	1	10	5	0
2020-05-29 16:44:46	437	0.5	2020-05-29/data_16_44_46.bin	8	0	0	15	0	0	15	0
2020-05-29 16:47:33	437	0.466667	2020-05-29/data_16_47_33.bin	13	0	6	9	0	7	8	0
2020-05-29 16:54:15	437	0.5	2020-05-29/data_16_54_15.bin	15	0	2	13	0	2	13	0
2020-05-29 17:00:27	437	0.5	2020-05-29/data_17_00_27.bin	27	0	1	14	0	1	14	0
2020-05-29 17:08:36	437	0.6	2020-05-29/data_17_08_36.bin	27	0	6	9	0	3	12	0
2020-05-29 17:17:03	437	0.575	2020-05-29/data_17_17_03.bin	27	0	6	14	0	3	17	0
2020-05-29 17:25:32	437	0.425	2020-05-29/data_17_25_32.bin	32	0	5	15	0	8	12	0
2020-05-29 17:35:29	437	0.525	2020-05-29/data_17_35_29.bin	32	0	4	16	0	3	17	0
2020-05-29 17:49:51	437	0.65	2020-05-29/data_17_49_51.bin	21	0	5	5	0	2	8	0
2020-05-29 17:54:49	437	0.7	2020-05-29/data_17_54_49.bin	21	0	19	1	0	11	9	0
2020-05-29 18:04:23	437	0.6	2020-05-29/data_18_04_23.bin	21	0	14	6	0	10	10	0
2020-06-03 14:22:57	442	0.575	2020-06-03/data_14_22_57.bin	17	0	20	0	0	17	3	0
2020-06-03 14:29:51	442	0.65	2020-06-03/data_14_29_51.bin	17	0	6	4	0	3	7	0
2020-06-03 14:42:47	442	0.55	2020-06-03/data_14_42_47.bin	17	0	4	6	0	3	7	0
2020-06-03 14:49:17	442	0.684211	2020-06-03/data_14_49_17.bin	106	0	10	0	0	6	3	1
2020-06-03 14:54:02	442	0.9	2020-06-03/data_14_54_02.bin	106	0	9	1	0	1	9	0
2020-06-03 14:58:13	442	0.9	2020-06-03/data_14_58_13.bin	106	1	10	0	0	2	8	0
2020-06-03 16:38:12	442	0.8	2020-06-03/data_16_38_12.bin	106	0	7	3	0	1	9	0
2020-06-03 16:42:31	442	0.95	2020-06-03/data_16_42_31.bin	106	1	9	1	0	0	10	0
2020-06-03 21:09:42	442	0.9	2020-06-03/data_21_09_42.bin	106	0	9	1	0	1	9	0
2020-06-03 21:13:04	442	0.85	2020-06-03/data_21_13_04.bin	106	1	8	2	0	1	9	0
2020-06-03 21:45:35	442	0.85	2020-06-03/data_21_45_35.bin	106	0	9	1	0	2	8	0
2020-06-03 21:51:50	442	0.75	2020-06-03/data_21_51_50.bin	106	0	7	3	0	2	8	0
2020-06-03 22:03:35	442	0.65	2020-06-03/data_22_03_35.bin	106	0	5	5	0	2	8	0
2020-06-04 13:45:34	443	0.7	2020-06-04/data_13_45_34.bin	106	0	10	0	0	6	4	0
2020-06-04 13:52:19	443	0.65	2020-06-04/data_13_52_19.bin	17	0	3	7	0	0	10	0
2020-06-04 13:57:17	443	0.6	2020-06-04/data_13_57_17.bin	106	0	9	1	0	7	3	0
2020-06-04 14:40:11	443	0.8	2020-06-04/data_14_40_11.bin	106	0	6	4	0	0	10	0
2020-06-04 14:44:10	443	0.9	2020-06-04/data_14_44_10.bin	106	0	8	2	0	0	10	0
2020-06-04 14:49:15	443	0.75	2020-06-04/data_14_49_15.bin	106	0	8	2	0	3	7	0
2020-06-04 14:54:12	443	0.75	2020-06-04/data_14_54_12.bin	106	0	5	5	0	0	10	0
2020-06-04 16:05:20	443	0.7	2020-06-04/data_16_05_20.bin	106	0	9	1	0	5	5	0
2020-06-04 16:10:50	443	0.85	2020-06-04/data_16_10_50.bin	106	0	7	3	0	0	10	0
2020-06-04 16:17:41	443	0.9	2020-06-04/data_16_17_41.bin	106	1	10	0	0	2	8	0
2020-06-04 16:35:19	443	0.6	2020-06-04/data_16_35_19.bin	106	0	4	6	0	2	8	0
2020-06-04 17:03:38	443	0.8	2020-06-04/data_17_03_38.bin	106	0	8	2	0	2	8	0
2020-06-04 17:11:21	443	0.85	2020-06-04/data_17_11_21.bin	106	0	9	1	0	2	8	0
2020-06-04 17:17:02	443	0.7	2020-06-04/data_17_17_02.bin	106	0	10	0	0	6	4	0
2020-06-04 17:31:13	443	0.8	2020-06-04/data_17_31_13.bin	106	0	8	2	0	2	8	0
2020-06-04 17:36:59	443	0.95	2020-06-04/data_17_36_59.bin	106	1	10	0	0	1	9	0
2020-06-04 21:16:15	443	0.55	2020-06-04/data_21_16_15.bin	106	0	2	8	0	1	9	0
2020-06-04 21:24:31	443	0.4	2020-06-04/data_21_24_31.bin	106	0	1	9	0	3	7	0
2020-06-05 14:20:29	444	0.7	2020-06-05/data_14_20_29.bin	106	0	8	2	0	4	6	0
2020-06-05 14:24:09	444	0.85	2020-06-05/data_14_24_09.bin	106	0	9	1	0	2	8	0
2020-06-05 15:20:31	444	0.7	2020-06-05/data_15_20_31.bin	106	0	9	1	0	5	5	0
2020-06-05 15:25:28	444	0.75	2020-06-05/data_15_25_28.bin	22	0	9	1	0	4	6	0
2020-06-05 15:29:16	444	0.8	2020-06-05/data_15_29_16.bin	106	0	9	1	0	3	7	0
2020-06-05 15:32:58	444	0.8	2020-06-05/data_15_32_58.bin	106	1	9	1	0	3	7	0
2020-06-15 17:35:32	454	0.55	2020-06-15/data_17_35_32.bin	21	0	10	0	0	9	1	0
2020-06-15 17:41:55	454	0.5	2020-06-15/data_17_41_55.bin	21	0	6	4	0	6	4	0
2020-06-15 17:47:43	454	0.65	2020-06-15/data_17_47_43.bin	98	0	6	4	0	3	7	0
2020-06-15 17:53:25	454	0.65	2020-06-15/data_17_53_25.bin	98	0	8	2	0	5	5	0
2020-06-15 17:57:53	454	0.55	2020-06-15/data_17_57_53.bin	98	0	10	0	0	9	1	0
2020-06-15 18:05:58	454	0.45	2020-06-15/data_18_05_58.bin	18	0	9	1	0	10	0	0
2020-06-16 14:08:02	455	0.4	2020-06-16/data_14_08_02.bin	22	0	2	8	0	4	6	0
2020-06-16 14:15:00	455	0.6	2020-06-16/data_14_15_00.bin	100	0	10	0	0	8	2	0
2020-06-16 14:20:37	455	0.636364	2020-06-16/data_14_20_37.bin	18, 100	0	2	3	5	1	5	4
2020-06-16 14:27:21	455	0.25	2020-06-16/data_14_27_21.bin	18	0	3	7	0	8	2	0
2020-06-16 14:32:31	455	0.533333	2020-06-16/data_14_32_31.bin	18, 100	1	1	7	2	0	7	3
2020-06-16 15:47:39	455	0.45	2020-06-16/data_15_47_39.bin	28	0	6	4	0	7	3	0
2020-06-16 15:52:28	455	0.736842	2020-06-16/data_15_52_28.bin	28	0	6	3	1	2	8	0
2020-06-16 15:57:03	455	0.65	2020-06-16/data_15_57_03.bin	22	0	7	3	0	4	6	0
2020-06-16 16:27:12	455	0.8	2020-06-16/data_16_27_12.bin	22	0	8	2	0	2	8	0
2020-06-16 16:33:17	455	0.8	2020-06-16/data_16_33_17.bin	22	1	9	1	0	3	7	0
2020-06-16 17:00:17	455	0.55	2020-06-16/data_17_00_17.bin	22	0	4	6	0	3	7	0
2020-06-16 17:07:36	455	0.611111	2020-06-16/data_17_07_36.bin	8, 22	0	9	0	1	7	2	1
2020-06-16 17:26:30	455	0.473684	2020-06-16/data_17_26_30.bin	8, 22	0	9	0	1	10	0	0
2020-06-16 17:30:51	455	0.65	2020-06-16/data_17_30_51.bin	8	0	5	5	0	2	8	0
2020-06-17 13:48:03	456	0.55	2020-06-17/data_13_48_03.bin	8	0	8	2	0	7	3	0
2020-06-17 13:56:42	456	0.55	2020-06-17/data_13_56_42.bin	97	0	7	3	0	6	4	0
2020-06-17 14:01:41	456	0.6	2020-06-17/data_14_01_41.bin	98	0	10	0	0	8	2	0
2020-06-17 15:07:03	456	0.7	2020-06-17/data_15_07_03.bin	98	0	10	0	0	6	4	0
2020-06-17 15:11:42	456	0.55	2020-06-17/data_15_11_42.bin	98	0	9	1	0	8	2	0
2020-06-17 15:21:44	456	0.631579	2020-06-17/data_15_21_44.bin	8, 97	0	4	5	1	2	8	0
2020-06-17 15:36:17	456	0.5	2020-06-17/data_15_36_17.bin	8, 97	0	8	2	0	7	1	2
2020-06-17 15:48:42	456	0.428571	2020-06-17/data_15_48_42.bin	8, 61, 97	0	0	8	2	0	6	4
2020-06-17 17:58:28	456	0.3125	2020-06-17/data_17_58_28.bin	8, 61, 97	0	3	6	1	5	2	3
2020-06-17 18:03:41	456	1	2020-06-17/data_18_03_41.bin	106	1	10	0	0	0	10	0
2020-06-17 20:56:16	456	0.5	2020-06-17/data_20_56_16.bin	106	0	1	0	0	1	0	0
2020-06-17 21:12:33	456	0.85	2020-06-17/data_21_12_33.bin	106	0	10	0	0	3	7	0
2020-06-17 21:16:15	456	0.85	2020-06-17/data_21_16_15.bin	106	1	9	1	0	2	8	0
2020-06-17 21:37:13	456	0.9	2020-06-17/data_21_37_13.bin	106	0	10	0	0	2	8	0
2020-06-17 22:14:29	456	0.85	2020-06-17/data_22_14_29.bin	106	1	7	3	0	0	10	0
2020-06-18 18:10:45	457	0.5	2020-06-18/data_18_10_45.bin	106	0	0	10	0	0	10	0
2020-06-18 18:14:29	457	0.7	2020-06-18/data_18_14_29.bin	28	0	9	1	0	5	5	0
2020-06-18 18:32:42	457	0.55	2020-06-18/data_18_32_42.bin	28	0	8	2	0	7	3	0
2020-06-19 17:36:04	458	0.85	2020-06-19/data_17_36_04.bin	106	0	10	0	0	3	7	0
2020-06-19 17:40:35	458	0.75	2020-06-19/data_17_40_35.bin	106	0	6	4	0	1	9	0
2020-06-19 17:45:58	458	0.9	2020-06-19/data_17_45_58.bin	106	1	9	1	0	1	9	0
2020-06-19 18:06:44	458	0.7	2020-06-19/data_18_06_44.bin	106	1	5	5	0	1	9	0
2020-06-19 18:32:25	458	0.6	2020-06-19/data_18_32_25.bin	106	0	4	6	0	2	8	0
2020-06-19 18:39:42	458	0.85	2020-06-19/data_18_39_42.bin	106	0	7	3	0	0	10	0
2020-06-19 19:01:32	458	0.85	2020-06-19/data_19_01_32.bin	106	1	9	1	0	2	8	0
2020-06-19 19:35:06	458	0.6	2020-06-19/data_19_35_06.bin	106	0	9	1	0	7	3	0
2020-06-19 19:40:40	458	0.9	2020-06-19/data_19_40_40.bin	106	0	9	1	0	1	9	0
2020-06-19 21:42:42	458	1	2020-06-19/data_21_42_42.bin	28	0	1	0	0	0	0	0
2020-06-19 21:45:15	458	0.5	2020-06-19/data_21_45_15.bin	28	0	10	0	0	10	0	0
2020-06-19 21:49:48	458	0.5	2020-06-19/data_21_49_48.bin	27	0	6	4	0	6	4	0
2020-06-22 13:24:52	461	0.85	2020-06-22/data_13_24_52.bin	106	0	8	2	0	1	9	0
2020-06-22 13:33:05	461	1	2020-06-22/data_13_33_05.bin	99, 106	1	9	0	1	0	10	0
2020-06-22 15:43:16	461	0.875	2020-06-22/data_15_43_16.bin	99, 106	0	8	1	1	1	6	3
2020-06-22 15:55:52	461	1	2020-06-22/data_15_55_52.bin	99, 106	1	9	0	1	0	10	0
2020-06-22 21:42:29	461	0.9	2020-06-22/data_21_42_29.bin	99, 106	1	8	2	0	0	10	0
2020-06-22 22:14:03	461	0.777778	2020-06-22/data_22_14_03.bin	99, 106	1	10	0	0	4	4	2
2020-06-23 17:26:29	462	0.777778	2020-06-23/data_17_26_29.bin	99, 106	0	9	1	0	3	5	2
2020-06-23 17:35:42	462	0.894737	2020-06-23/data_17_35_42.bin	99, 106	1	8	2	0	0	9	1
2020-06-23 18:52:58	462	0.55	2020-06-23/data_18_52_58.bin	99, 106	0	10	0	0	9	1	0
2020-06-23 18:58:57	462	0.9	2020-06-23/data_18_58_57.bin	99, 106	1	8	2	0	0	10	0
2020-06-23 20:29:15	462	0.75	2020-06-23/data_20_29_15.bin	99, 106	1	5	5	0	0	10	0
2020-06-23 22:13:14	462	0.777778	2020-06-23/data_22_13_14.bin	99, 106	1	4	4	2	0	10	0
2020-06-23 22:21:52	462	0.6875	2020-06-23/data_22_21_52.bin	99, 106	0	10	0	0	5	1	4
2020-06-23 22:26:20	462	0.6	2020-06-23/data_22_26_20.bin	99, 106	0	10	0	0	8	2	0
2020-06-23 22:31:26	462	0.894737	2020-06-23/data_22_31_26.bin	99, 106	1	9	0	1	2	8	0

## Sheet: Figure S2
day_since_implantation	n_imp_lt_100k	n_imp_100k_x_800k	n_imp_gt_800k			day_since_implantation	n_fr_05_2	n_fr_2_10	n_fr_gt_10
26	0	56	72			26	16	12	2
106	0	111	17			106	21	24	9
196	18	108	2			196	16	11	2
294	39	89	0			294	20	16	2
379	32	96	0			379	19	15	2
462	36	92	0			462	10	5	2

## Sheet: Figure S3
index	d_since_impl	ch_21	ch_18	ch_22	ch_106	ch_24	ch_98	ch_100	ch_97	ch_99	ch_23	ch_25	ch_28	ch_15	n_ch_used			channel	number_of_days_used
0	106	1	0	0	0	0	0	1	0	0	0	0	0	0	2			21	62
1	106	1	0	0	0	0	0	1	0	0	0	0	0	0	2			18	24
2	106	1	0	0	0	0	0	1	0	0	0	0	0	0	2			22	20
3	107	1	0	0	0	0	0	1	0	0	0	0	0	0	2			106	9
4	107	1	0	0	0	0	0	1	0	0	0	0	0	0	2			24	7
5	107	0	0	0	0	0	0	1	0	0	0	1	0	0	2			98	6
6	107	0	0	0	0	0	0	1	0	0	0	1	0	0	2			100	5
7	107	0	0	0	0	0	0	1	0	0	0	1	0	0	2			97	4
8	107	0	0	0	0	0	0	1	0	0	0	1	0	0	2			99	3
9	107	0	0	0	0	0	1	1	0	0	0	0	0	0	2			23	3
10	107	0	0	0	0	0	1	1	0	0	0	0	0	0	2			25	2
11	108	0	1	0	0	0	1	1	0	0	0	1	0	0	4			28	1
12	108	0	1	0	0	0	1	1	0	0	0	1	0	0	4			15	1
13	108	0	0	0	0	0	0	1	0	0	0	1	0	0	2
14	108	0	0	0	0	0	0	1	0	0	0	1	0	0	2
15	114	1	1	0	0	0	0	0	0	0	0	0	0	0	2
16	114	1	1	0	0	0	0	0	0	0	0	0	0	0	2
17	115	1	1	0	0	0	0	0	0	0	0	0	0	0	2
18	115	0	1	0	0	0	0	0	0	0	0	0	0	0	1
19	122	1	0	0	0	0	0	0	0	0	0	0	0	0	1
20	124	1	0	0	0	0	0	0	0	0	0	0	0	0	1
21	124	1	0	0	0	0	0	0	0	0	0	0	0	0	1
22	148	1	0	0	0	0	0	0	0	0	0	0	0	0	1
23	148	1	0	0	0	0	0	0	0	0	0	0	0	0	1
24	148	1	0	0	0	0	0	0	0	0	0	0	0	0	1
25	148	1	0	0	0	0	0	0	0	0	0	0	0	0	1
26	149	1	0	0	0	0	0	0	0	0	0	0	0	0	1
27	149	1	0	0	0	0	0	0	0	0	0	0	0	0	1
28	149	1	0	0	0	0	0	0	0	0	0	0	0	0	1
29	149	1	0	0	0	0	0	0	0	0	0	0	0	0	1
30	150	1	0	0	0	0	0	0	0	0	0	0	0	0	1
31	154	1	0	0	0	0	0	0	0	0	0	0	0	0	1
32	154	1	0	0	0	0	0	0	0	0	0	0	0	0	1
33	155	1	0	0	0	0	0	0	0	0	0	0	0	0	1
34	155	1	0	0	0	0	0	0	0	0	0	0	0	0	1
35	155	1	0	0	0	0	0	0	0	0	0	0	0	0	1
36	156	1	0	0	0	0	0	0	0	0	0	0	0	0	1
37	161	1	0	1	0	0	0	0	0	0	0	0	0	0	2
38	162	1	0	0	0	0	0	0	1	0	0	0	0	0	2
39	162	1	0	0	0	0	0	0	1	0	0	0	0	0	2
40	162	1	0	0	0	0	0	0	1	0	0	0	0	0	2
41	162	1	0	0	0	0	0	0	1	0	0	0	0	0	2
42	175	1	0	0	0	0	0	0	0	0	0	0	0	0	1
43	175	1	0	0	0	0	0	0	0	0	0	0	0	0	1
44	176	0	0	0	0	0	0	0	1	0	0	0	0	0	1
45	176	1	0	0	0	0	0	0	1	0	0	0	0	0	2
46	176	1	0	0	0	0	0	0	0	0	0	0	0	0	1
47	177	1	0	0	0	0	0	0	0	0	0	0	0	0	1
48	177	1	0	0	0	0	0	0	0	0	0	0	0	0	1
49	178	1	0	0	0	0	0	0	0	0	0	0	0	0	1
50	178	1	0	0	0	0	0	0	0	0	0	0	0	0	1
51	182	1	0	0	0	0	0	0	0	0	0	0	0	0	1
52	182	1	0	0	0	0	0	0	0	0	0	0	0	0	1
53	183	1	0	0	0	0	0	0	0	0	0	0	0	0	1
54	183	1	0	0	0	0	0	0	0	0	0	0	0	0	1
55	183	1	0	0	0	0	0	0	0	0	0	0	0	0	1
56	184	1	0	0	0	0	0	0	0	0	0	0	0	0	1
57	190	1	0	0	0	0	0	0	0	0	0	0	0	0	1
58	190	1	0	0	0	0	0	0	0	0	0	0	0	0	1
59	190	1	0	0	0	0	0	0	0	0	0	0	0	0	1
60	191	1	0	0	0	0	0	0	0	0	0	0	0	0	1
61	192	1	0	0	0	0	0	0	0	0	0	0	0	0	1
62	196	1	0	0	0	0	0	0	0	0	0	0	0	0	1
63	196	1	0	0	0	0	0	0	0	0	0	0	0	0	1
64	196	1	0	0	0	0	0	0	0	0	0	0	0	0	1
65	197	1	0	0	0	0	0	0	0	0	0	0	0	0	1
66	197	1	0	0	0	0	0	0	0	0	0	0	0	0	1
67	197	1	0	0	0	0	0	0	0	0	0	0	0	0	1
68	198	1	0	0	0	0	0	0	0	0	0	0	0	0	1
69	198	1	0	0	0	0	0	0	0	0	0	0	0	0	1
70	198	1	0	0	0	0	0	0	0	0	0	0	0	0	1
71	198	1	0	0	0	0	0	0	0	0	0	0	0	0	1
72	203	1	0	0	0	0	0	0	0	0	0	0	0	0	1
73	203	1	0	0	0	0	0	0	0	0	0	0	0	0	1
74	203	1	0	0	0	0	0	0	0	0	0	0	0	0	1
75	203	1	0	0	0	0	0	0	0	0	0	0	0	0	1
76	203	1	0	0	0	0	0	0	0	0	0	0	0	0	1
77	203	1	0	0	0	0	0	0	0	0	0	0	0	0	1
78	203	1	0	0	0	0	0	0	0	0	0	0	0	0	1
79	204	1	0	0	0	0	0	0	0	0	0	0	0	0	1
80	204	1	0	0	0	0	0	0	0	0	0	0	0	0	1
81	204	1	0	0	0	0	0	0	0	0	0	0	0	0	1
82	205	1	0	0	0	0	0	0	0	0	0	0	0	0	1
83	205	1	0	0	0	0	0	0	0	0	0	0	0	0	1
84	210	1	0	0	0	0	0	0	0	0	0	0	0	0	1
85	210	1	0	0	0	0	0	0	0	0	0	0	0	0	1
86	211	1	0	0	0	0	0	0	0	0	0	0	0	0	1
87	211	1	0	0	0	0	0	0	0	0	0	0	0	0	1
88	224	1	0	0	0	0	0	0	0	0	0	0	0	0	1
89	224	1	0	0	0	0	0	0	0	0	0	0	0	0	1
90	225	1	0	0	0	0	0	0	0	0	0	0	0	0	1
91	225	1	0	0	0	0	0	0	0	0	0	0	0	0	1
92	225	1	0	0	0	0	0	0	0	0	0	0	0	0	1
93	226	1	0	0	0	0	0	0	0	0	0	0	0	0	1
94	226	1	0	0	0	0	0	0	0	0	0	0	0	0	1
95	226	1	0	0	0	0	0	0	0	0	0	0	0	0	1
96	239	1	0	0	0	0	0	0	0	0	0	0	0	0	1
97	239	1	0	0	0	0	0	0	0	0	0	0	0	0	1
98	239	1	0	0	0	0	0	0	0	0	0	0	0	0	1
99	240	1	0	0	0	0	0	0	0	0	0	0	0	0	1
100	240	1	0	0	0	0	0	0	0	0	0	0	0	0	1
101	240	1	0	0	0	0	0	0	0	0	0	0	0	0	1
102	244	1	0	0	0	0	0	0	0	0	0	0	0	0	1
103	244	1	0	0	0	0	0	0	0	0	0	0	0	0	1
104	244	1	0	0	0	0	0	0	0	0	0	0	0	0	1
105	244	1	0	0	0	0	0	0	0	0	0	0	0	0	1
106	245	1	0	0	0	0	0	0	0	0	0	0	0	0	1
107	245	1	0	0	0	0	0	0	0	0	0	0	0	0	1
108	245	1	0	0	0	0	0	0	0	0	0	0	0	0	1
109	246	1	0	0	0	0	0	0	0	0	0	0	0	0	1
110	246	1	0	0	0	0	0	0	0	0	0	0	0	0	1
111	247	1	1	0	0	0	0	0	0	0	0	0	0	0	2
112	247	1	1	0	0	0	0	0	0	0	0	0	0	0	2
113	247	1	1	0	0	0	0	0	0	0	0	0	0	0	2
114	251	1	1	1	0	0	0	0	0	0	0	0	0	0	3
115	251	1	1	1	0	0	0	0	0	0	0	0	0	0	3
116	252	0	1	1	0	0	0	0	0	0	0	0	0	0	2
117	252	0	0	1	0	0	0	0	0	0	1	0	0	0	2
118	253	0	1	1	0	0	0	0	0	0	0	0	0	0	2
119	253	0	1	1	0	0	0	0	0	0	0	0	0	0	2
120	253	0	1	1	0	0	0	0	0	0	0	0	0	0	2
121	253	0	1	1	0	0	0	0	0	0	0	0	0	0	2
122	254	0	1	0	0	0	0	0	0	0	0	0	0	0	1
123	266	1	0	0	0	0	0	0	0	1	0	0	0	0	2
124	266	1	0	0	0	0	0	0	0	1	1	0	0	0	3
125	266	0	0	0	0	0	0	0	0	1	0	0	0	0	1
126	266	1	0	0	0	0	0	0	0	0	0	0	0	0	1
127	275	1	0	0	0	0	0	0	0	0	0	0	0	0	1
128	280	1	0	0	0	0	0	0	1	0	0	0	0	0	2
129	280	1	0	0	0	0	0	0	0	0	0	0	0	0	1
130	281	1	0	0	0	0	0	0	0	0	0	0	0	0	1
131	281	1	0	0	0	0	0	0	0	0	0	0	0	0	1
132	281	1	0	0	0	0	0	0	0	0	0	0	0	0	1
133	281	1	0	0	0	0	0	0	0	0	0	0	0	0	1
134	281	1	0	0	0	0	0	0	0	0	0	0	0	0	1
135	281	1	0	0	0	0	0	0	0	0	0	0	0	0	1
136	282	1	0	0	0	0	0	0	0	0	0	0	0	0	1
137	282	1	0	0	0	0	0	0	0	0	0	0	0	0	1
138	282	1	0	0	0	0	0	0	0	0	0	0	0	0	1
139	282	1	0	0	0	0	0	0	0	0	0	0	0	0	1
140	282	1	0	0	0	0	0	0	0	0	0	0	0	0	1
141	294	0	1	0	0	0	0	0	0	0	0	0	0	0	1
142	294	0	1	0	0	0	0	0	0	0	0	0	0	0	1
143	294	0	1	0	0	0	0	0	0	0	0	0	0	0	1
144	295	0	1	0	0	0	0	0	0	0	0	0	0	0	1
145	295	0	1	0	0	0	0	0	0	0	0	0	0	0	1
146	295	0	1	0	0	0	0	0	0	0	0	0	0	0	1
147	296	1	0	0	0	0	0	0	0	0	0	0	0	0	1
148	296	1	0	0	0	1	0	0	0	0	0	0	0	0	2
149	296	1	0	0	0	0	0	0	0	0	0	0	0	0	1
150	296	1	0	1	0	1	0	0	0	0	0	0	0	0	3
151	296	1	0	0	0	0	0	0	0	0	0	0	0	0	1
152	296	0	0	0	0	1	0	0	0	0	0	0	0	0	1
153	296	0	0	0	0	1	0	0	0	0	0	0	0	0	1
154	296	0	0	0	0	1	0	0	0	0	0	0	0	0	1
155	297	1	0	0	0	0	0	0	0	0	0	0	0	0	1
156	297	1	0	0	0	0	0	0	0	0	0	0	0	0	1
157	297	1	0	0	0	0	0	0	0	0	0	0	0	0	1
158	297	1	0	0	0	0	0	0	0	0	0	0	0	0	1
159	301	1	0	0	0	0	0	0	0	0	0	0	0	0	1
160	301	1	0	0	0	0	0	0	0	0	0	0	0	0	1
161	302	1	0	0	0	0	0	0	0	0	0	0	0	0	1
162	302	0	0	0	0	1	0	0	0	0	0	0	0	0	1
163	302	0	0	0	0	1	0	0	0	0	0	0	0	0	1
164	302	1	0	0	0	0	0	0	0	0	0	0	0	0	1
165	302	1	0	0	0	0	0	0	0	0	0	0	0	0	1
166	302	1	0	0	0	0	0	0	0	0	0	0	0	0	1
167	303	1	0	0	0	0	0	0	0	0	0	0	0	0	1
168	303	1	0	0	0	0	0	0	0	0	0	0	0	0	1
169	303	1	0	0	0	0	0	0	0	0	0	0	0	0	1
170	303	1	0	1	0	1	0	0	0	0	0	0	0	0	3
171	303	1	0	0	0	1	0	0	0	0	0	0	0	0	2
172	303	1	0	0	0	1	0	0	0	0	0	0	0	0	2
173	303	1	0	0	0	1	0	0	0	0	0	0	0	0	2
174	303	1	0	0	0	1	0	0	0	0	0	0	0	0	2
175	304	1	0	0	0	1	0	0	0	0	0	0	0	0	2
176	304	1	0	0	0	0	0	0	0	0	0	0	0	0	1
177	308	0	0	0	0	1	0	0	0	0	0	0	0	0	1
178	308	0	0	0	0	1	0	0	0	0	0	0	0	0	1
179	308	0	0	0	0	1	0	0	0	0	0	0	0	0	1
180	309	0	1	0	0	0	0	0	0	0	0	0	0	0	1
181	309	0	1	0	0	0	0	0	0	0	0	0	0	0	1
182	309	0	1	0	0	0	0	0	0	0	0	0	0	0	1
183	309	0	1	0	0	0	0	0	0	0	0	0	0	0	1
184	309	0	1	0	0	0	0	0	0	0	0	0	0	0	1
185	309	0	1	0	0	0	0	0	0	0	0	0	0	0	1
186	310	0	1	0	0	0	0	0	0	0	0	0	0	0	1
187	310	0	1	0	0	0	0	0	0	0	0	0	0	0	1
188	310	0	1	0	0	0	0	0	0	0	0	0	0	0	1
189	310	0	1	0	0	0	0	0	0	0	0	0	0	0	1
190	310	0	1	0	0	0	0	0	0	0	0	0	0	0	1
191	310	0	1	0	0	0	0	0	0	0	0	0	0	0	1
192	310	0	1	0	0	0	0	0	0	0	0	0	0	0	1
193	315	0	1	0	0	0	0	0	0	0	0	0	0	0	1
194	316	0	0	0	0	1	0	0	0	0	0	0	0	0	1
195	316	0	0	0	0	1	0	0	0	0	0	0	0	0	1
196	316	0	0	0	0	1	0	0	0	0	0	0	0	0	1
197	316	0	0	0	0	1	0	0	0	0	0	0	0	0	1
198	316	0	0	0	0	1	0	0	0	0	0	0	0	0	1
199	317	0	0	0	0	1	0	0	0	0	0	0	0	0	1
200	317	0	0	0	0	1	0	0	0	0	0	0	0	0	1
201	330	0	0	1	0	0	0	0	0	0	0	0	0	0	1
202	330	0	0	1	0	0	0	0	0	0	0	0	0	0	1
203	330	0	0	1	0	0	0	0	0	0	0	0	0	0	1
204	330	0	0	1	0	0	0	0	0	0	0	0	0	0	1
205	331	0	0	0	0	0	0	0	0	0	0	0	0	1	1
206	331	0	0	0	0	0	0	0	0	0	0	0	0	1	1
207	331	0	0	0	0	0	1	0	0	0	0	0	0	0	1
208	331	0	0	0	0	0	0	0	0	0	0	0	0	1	1
209	331	0	0	0	0	0	1	0	0	0	0	0	0	0	1
210	331	0	0	0	0	0	1	0	0	0	0	0	0	0	1
211	336	0	0	0	0	0	1	0	0	0	0	0	0	0	1
212	336	0	0	1	0	0	0	0	0	0	0	0	0	0	1
213	336	0	0	1	0	0	0	0	0	0	0	0	0	0	1
214	337	0	0	0	0	0	1	1	0	0	0	0	0	0	2
215	337	0	0	0	0	0	1	1	0	0	0	0	0	0	2
216	337	0	0	0	0	0	1	1	0	0	0	0	0	0	2
217	337	0	0	0	0	0	1	1	0	0	0	0	0	0	2
218	337	0	0	0	0	0	1	0	0	0	0	0	0	0	1
219	337	0	0	0	0	0	1	0	0	0	0	0	0	0	1
220	338	0	1	0	0	0	0	0	0	0	0	0	0	0	1
221	338	0	0	1	0	0	0	0	0	0	0	0	0	0	1
222	338	0	0	1	0	0	0	0	0	0	0	0	0	0	1
223	338	0	0	1	0	0	0	0	0	0	0	0	0	0	1
224	338	0	0	1	0	0	0	0	0	0	0	0	0	0	1
225	339	0	0	1	0	0	1	1	0	0	0	0	0	0	3
226	339	0	0	1	0	0	0	0	0	0	0	0	0	0	1
227	339	0	0	1	0	0	0	0	0	0	0	0	0	0	1
228	339	0	0	1	0	0	0	0	0	0	0	0	0	0	1
229	339	0	0	1	0	0	0	0	0	0	0	0	0	0	1
230	342	0	0	1	0	0	0	0	0	0	0	0	0	0	1
231	342	0	0	1	0	0	0	0	0	0	0	0	0	0	1
232	342	0	0	1	0	0	0	0	0	0	0	0	0	0	1
233	342	0	0	1	0	0	0	0	0	0	0	0	0	0	1
234	343	0	0	1	0	0	0	0	0	0	0	0	0	0	1
235	343	0	0	1	0	0	0	0	0	0	0	0	0	0	1
236	343	0	0	1	0	0	0	0	0	0	0	0	0	0	1
237	344	0	0	1	0	0	0	0	0	0	0	0	0	0	1
238	344	0	0	1	0	0	0	0	0	0	0	0	0	0	1
239	344	0	0	1	0	0	0	0	0	0	0	0	0	0	1
240	344	0	0	1	0	0	0	0	0	0	0	0	0	0	1
241	345	0	0	1	0	0	0	0	0	0	0	0	0	0	1
242	345	0	0	1	0	0	0	0	0	0	0	0	0	0	1
243	350	0	1	0	0	0	0	0	0	0	0	0	0	0	1
244	351	0	1	0	0	0	0	0	0	0	0	0	0	0	1
245	351	0	1	0	0	0	0	0	0	0	0	0	0	0	1
246	351	0	1	0	0	0	0	0	0	0	0	0	0	0	1
247	351	0	1	1	0	0	0	0	0	0	0	0	0	0	2
248	351	0	0	1	0	0	0	0	0	0	0	0	0	0	1
249	351	0	1	0	0	0	0	0	0	0	0	0	0	0	1
250	351	0	1	0	0	0	0	0	0	0	0	0	0	0	1
251	352	0	1	0	0	0	0	0	0	0	0	0	0	0	1
252	352	0	1	0	0	0	0	0	0	0	0	0	0	0	1
253	352	0	1	0	0	0	0	0	0	0	0	0	0	0	1
254	353	0	1	0	0	0	0	0	0	0	0	0	0	0	1
255	358	0	1	0	0	0	0	0	0	0	0	0	0	0	1
256	365	1	1	0	0	0	0	0	0	0	0	0	0	0	2
257	365	0	1	0	0	0	0	0	0	0	0	0	0	0	1
258	365	0	1	0	0	0	0	0	0	0	0	0	0	0	1
259	365	0	0	1	0	0	0	0	0	0	0	0	0	0	1
260	367	0	0	1	0	0	0	0	0	0	0	0	0	0	1
261	367	0	0	1	0	0	0	0	0	0	0	0	0	0	1
262	367	0	0	1	0	0	0	0	0	0	0	0	0	0	1
263	370	0	0	1	0	0	0	0	0	0	0	0	0	0	1
264	370	0	0	1	0	0	0	0	0	0	0	0	0	0	1
265	370	0	0	1	0	0	0	0	0	0	0	0	0	0	1
266	377	1	0	0	0	0	0	0	0	0	0	0	0	0	1
267	377	1	0	0	0	0	0	0	0	0	0	0	0	0	1
268	379	0	1	0	0	0	0	0	0	0	0	0	0	0	1
269	379	0	1	0	0	0	0	0	0	0	0	0	0	0	1
270	379	1	0	0	0	0	0	0	0	0	0	0	0	0	1
271	381	1	0	0	0	0	0	0	0	0	0	0	0	0	1
272	381	1	0	0	0	0	0	0	0	0	0	0	0	0	1
273	383	1	0	0	0	0	0	0	0	0	0	0	0	0	1
274	383	1	0	0	0	0	0	0	0	0	0	0	0	0	1
275	386	1	0	0	0	0	0	0	0	0	0	0	0	0	1
276	386	1	0	0	0	0	0	0	0	0	0	0	0	0	1
277	386	1	0	0	0	0	0	0	0	0	0	0	0	0	1
278	386	1	0	0	0	0	0	0	0	0	0	0	0	0	1
279	386	1	0	0	0	0	0	0	0	0	0	0	0	0	1
280	389	1	0	0	0	0	0	0	0	0	0	0	0	0	1
281	389	1	0	0	0	0	0	0	0	0	0	0	0	0	1
282	389	1	0	0	0	0	0	0	0	0	0	0	0	0	1
283	389	1	0	0	0	0	0	0	0	0	0	0	0	0	1
284	389	1	0	0	0	0	0	0	0	0	0	0	0	0	1
285	389	1	0	0	0	0	0	0	0	0	0	0	0	0	1
286	389	1	0	0	0	0	0	0	0	0	0	0	0	0	1
287	392	1	0	0	0	0	0	0	0	0	0	0	0	0	1
288	392	1	0	0	0	0	0	0	0	0	0	0	0	0	1
289	392	1	0	0	0	0	0	0	0	0	0	0	0	0	1
290	392	1	0	0	0	0	0	0	0	0	0	0	0	0	1
291	393	1	0	0	0	0	0	0	0	0	0	0	0	0	1
292	393	1	0	0	0	0	0	0	0	0	0	0	0	0	1
293	393	1	0	0	0	0	0	0	0	0	0	0	0	0	1
294	393	1	0	0	0	0	0	0	0	0	0	0	0	0	1
295	400	0	0	1	0	0	0	0	0	0	0	0	0	0	1
296	403	0	0	0	0	0	0	0	1	0	0	0	0	0	1
297	415	0	0	0	0	0	0	0	0	0	1	0	0	0	1
298	416	0	1	0	0	0	0	0	0	0	0	0	0	0	1
299	420	0	1	0	0	0	0	0	0	0	0	0	0	0	1
300	420	0	1	0	0	0	0	0	0	0	0	0	0	0	1
301	420	0	1	0	0	0	0	0	0	0	0	0	0	0	1
302	420	0	1	0	0	0	0	0	0	0	0	0	0	0	1
303	423	0	0	0	1	0	0	0	0	0	0	0	0	0	1
304	423	0	0	0	1	0	0	0	0	0	0	0	0	0	1
305	433	0	0	0	1	0	0	0	0	0	0	0	0	0	1
306	434	0	1	0	0	0	0	0	0	0	0	0	0	0	1
307	442	0	0	0	1	0	0	0	0	0	0	0	0	0	1
308	442	0	0	0	1	0	0	0	0	0	0	0	0	0	1
309	442	0	0	0	1	0	0	0	0	0	0	0	0	0	1
310	443	0	0	0	1	0	0	0	0	0	0	0	0	0	1
311	443	0	0	0	1	0	0	0	0	0	0	0	0	0	1
312	444	0	0	0	1	0	0	0	0	0	0	0	0	0	1
313	455	0	0	0	0	0	0	0	0	0	0	0	1	0	1
314	455	0	0	1	0	0	0	0	0	0	0	0	0	0	1
315	456	0	0	0	1	0	0	0	0	0	0	0	0	0	1
316	456	0	0	0	1	0	0	0	0	0	0	0	0	0	1
317	456	0	0	0	1	0	0	0	0	0	0	0	0	0	1
318	458	0	0	0	1	0	0	0	0	0	0	0	0	0	1
319	458	0	0	0	1	0	0	0	0	0	0	0	0	0	1
320	458	0	0	0	1	0	0	0	0	0	0	0	0	0	1
321	461	0	0	0	1	0	0	0	0	1	0	0	0	0	2
322	461	0	0	0	1	0	0	0	0	1	0	0	0	0	2
323	461	0	0	0	1	0	0	0	0	1	0	0	0	0	2
324	461	0	0	0	1	0	0	0	0	1	0	0	0	0	2
325	461	0	0	0	1	0	0	0	0	1	0	0	0	0	2
326	461	0	0	0	1	0	0	0	0	1	0	0	0	0	2
327	462	0	0	0	1	0	0	0	0	1	0	0	0	0	2
328	462	0	0	0	1	0	0	0	0	1	0	0	0	0	2
329	462	0	0	0	1	0	0	0	0	1	0	0	0	0	2
330	462	0	0	0	1	0	0	0	0	1	0	0	0	0	2
331	462	0	0	0	1	0	0	0	0	1	0	0	0	0	2

## Sheet: Figure S4-A
Date	Signal	Trials	Mean	SEM	p_value	Feature_values_ 1	Feature_values_ 2	Feature_values_ 3	Feature_values_ 4	Feature_values_ 5	Feature_values_ 6	Feature_values_ 7	Feature_values_ 8	Feature_values_ 9	Feature_values_ 10	Feature_values_ 11	Feature_values_ 12	Feature_values_ 13	Feature_values_ 14	Feature_values_ 15	Feature_values_ 16	Feature_values_ 17	Feature_values_ 18	Feature_values_ 19	Feature_values_ 20	Feature_values_ 21	Feature_values_ 22	Feature_values_ 23	Feature_values_ 24	Feature_values_ 25	Feature_values_ 26	Feature_values_ 27	Feature_values_ 28	Feature_values_ 29	Feature_values_ 30	Feature_values_ 31	Feature_values_ 32	Feature_values_ 33	Feature_values_ 34	Feature_values_ 35	Feature_values_ 36	Feature_values_ 37	Feature_values_ 38	Feature_values_ 39	Feature_values_ 40	Feature_values_ 41	Feature_values_ 42	Feature_values_ 43	Feature_values_ 44
24-Mar-2018	vEOG - Yes	0
24-Mar-2018	vEOG - No	0
24-Mar-2018	hEOG - Yes	40	10206.2	1750.19	8.55925e-08	6100.08	28867.7	34501	36091.3	13070.9	5372.84	18664.5	2326.2	8887.78	12732.3	14736.3	3515.03	10592.8	1427.28	1611.46	1582.61	50.5517	758.055	8087.55	1284.24	488.488	889.323	977.708	312.693	2663.86	2126.71	2499.49	708.227	595.553	2431.33	14063.9	4143.41	20177.1	28902.7	9291.37	22420.9	16193.9	14734.5	14141	40226.6
24-Mar-2018	hEOG - No	40	1303.8	388.119	8.55925e-08	355.412	223.979	3200.87	1251.05	658.671	1664.17	287.069	293.214	4852.82	1069.3	612.242	350.497	982.623	325.024	644.977	14603.7	81.9468	1097.95	3977.3	1604.41	1239.04	172.111	156.015	210.74	78.3608	202.372	146.376	100.077	200.264	1286.97	201.973	810.319	55.168	435.321	283.459	315.705	267.423	2751.55	3764.05	1337.43
25-Mar-2018	vEOG - Yes	0
25-Mar-2018	vEOG - No	0
25-Mar-2018	hEOG - Yes	20	9139.82	2021.14	3.93881e-07	3566.82	6883.87	651.567	6771.01	900.653	2126.56	5828.26	848.596	9109.65	3398.66	5340.48	5106.91	26258.4	9962.09	29836.1	13811.3	8592.86	29005.1	11471.5	3325.93
25-Mar-2018	hEOG - No	20	508.465	102.801	3.93881e-07	201.274	212.495	921.549	208.989	662.811	763.594	403.054	177.426	579.082	90.6028	483.301	455.04	332.674	752.508	293.356	2092.65	955.579	287.331	34.3821	261.597
26-Mar-2018	vEOG - Yes	0
26-Mar-2018	vEOG - No	0
26-Mar-2018	hEOG - Yes	10	41859.2	7500.54	0.000182672	16526.2	53046.5	46172.9	68531.1	36701.5	19823.7	43667.8	9431.65	38262.5	86428.1
26-Mar-2018	hEOG - No	10	528.681	140.978	0.000182672	85.6186	937.178	344.812	691.602	734.718	371.588	334.013	1507.05	162.757	117.478
02-May-2018	vEOG - Yes	30	11633.1	1366.61	0.0098834	4349.34	3945.33	5585.4	13718	7297.3	1589.67	13836.8	15368	12384.6	16381.5	5799.29	6136.62	18134.5	11713.1	8961.28	3823.51	1945.06	12027.2	22060.7	22628.4	2118.09	24160.3	8942.16	2625.53	14613.7	10056.7	10580.9	30506.5	17600.2	20103
02-May-2018	vEOG - No	30	24445.9	3763.92	0.0098834	1087.36	19547.5	5797.37	469.333	14554.4	40456.9	13178.8	26764.8	26683.9	52409.1	61887.3	32021	7505.49	18427.8	30754.8	23448.7	8428.29	10873.7	46825.3	28889.6	5122.44	19358.9	24651.8	27895.4	78339.2	73107.8	10246.1	220.564	13535	10887.6
02-May-2018	hEOG - Yes	30	1471.29	824.13	0.000526405	1527.79	457.758	455.697	423.227	1851.82	1125.64	354.503	636.152	812.094	1588.24	555.58	958.067	98.8239	462.22	1826.16	373.754	565.109	497.332	643.393	1402.19	25206.1	105.859	373.815	57.9351	238.289	212.824	153.16	989.094	138.319	47.7474
02-May-2018	hEOG - No	30	397.668	145.087	0.000526405	103.794	789.479	45.0137	455.167	258.632	141.31	191.221	344.347	240.013	403.842	4135.35	134.393	127.312	281.765	97.3202	29.2024	90.9808	71.0101	79.2773	126.882	84.0211	49.8713	108.814	544.362	955.096	1801.9	57.8654	66.2352	54.1327	61.4157
03-May-2018	vEOG - Yes	40	9735.92	1885.35	0.000185237	11105.4	2957.24	9389.7	4856.79	23735.5	31668.7	6542.73	4611.34	5263.36	4254.36	1790.52	8128.68	83.2361	992.638	2528.85	4217.16	806.841	18372.3	8730.86	4028.86	4439.24	69.5305	2828.37	10534.5	7012.47	2612.43	41315.8	13512.1	55313.4	26059.5	27419.1	7274.49	9741.3	987.797	10702.7	3662.1	1905.61	1899.07	3777.14	4305.04
03-May-2018	vEOG - No	40	20408	3229.4	0.000185237	14717.5	21128.2	6964.71	5809.39	13955.2	11337.7	38243.6	3167.36	7265.06	38413.4	1315.18	2523.47	13202.6	8281.96	16937.3	13648.4	22593	21872.4	15675.7	14087.5	10447.6	7367.58	6906.93	12820.6	36389.6	36873.6	73308.5	28800.9	24506.3	20997	104954	22669.7	33073.4	57223.4	3083.74	15439.3	6218.46	5287.96	11491.4	7322.48
03-May-2018	hEOG - Yes	40	7991.2	1814.27	5.64887e-05	1404.66	1206.88	14069.5	961.668	1556.84	2512.01	4195.36	625.318	3124.84	14371.2	9840.33	1463.38	413.281	5779.86	2055.71	2453.67	4535.84	3528.25	11306.5	6710.33	11171.2	85.9178	1974.86	35181.3	11622.2	4195.27	55574	22844.7	35994.7	7350.07	14371.8	12317.5	3702.49	276.395	4609.99	4686.52	777.237	378.908	92.5595	324.997
03-May-2018	hEOG - No	40	1807.59	466.904	5.64887e-05	499.096	670.198	2182.13	3633.88	394.111	266.792	552.88	14849.1	4853.93	1182.5	102.503	555.067	165.616	685.272	1070.11	239.187	1311.2	174.887	261.94	321.877	1217.52	253.833	398.198	721.374	2407.92	1379.23	700.397	407.447	229.342	5433.31	1347.96	158.21	212.597	2151.44	10950.9	2095.18	4198.97	3671.42	262.6	133.577
04-May-2018	vEOG - Yes	20	409.472	138.022	0.00178238	69.3233	43.1172	703.974	515.405	114.253	1325.85	887.983	173.393	125.337	122.112	55.5872	306.306	34.1247	74.6033	478.45	175.515	183.056	169.378	28.2149	2603.47
04-May-2018	vEOG - No	20	8767.58	4264.43	0.00178238	81.0264	282.007	445.54	94.6604	82513.3	7487.95	32304.2	5483.45	8001.19	2837.42	128.852	201.632	3885.34	15650.4	13237.2	313.249	191.355	1134.3	476.761	601.814
04-May-2018	hEOG - Yes	20	1206.78	556.351	0.924573	457.408	289.849	7933.44	8506.04	176.36	1311.44	2939.51	508.812	317.562	38.8062	59.3944	136.053	79.1716	91.8119	97.8372	60.7409	349.502	118.579	363.27	300.054
04-May-2018	hEOG - No	20	1709.21	496.236	0.924573	71.5445	43.2926	2574.13	2145.98	1593.17	7336.3	45.6063	2295.11	282.518	66.8315	125.715	42.5602	59.5495	144.401	5175.96	3429.17	2833.42	97.8349	5692.55	128.501
05-May-2018	vEOG - Yes	10	386.319	123.402	0.031209	784.516	109.713	54.5934	140.307	1113.09	103.884	717.675	133.472	52.1654	653.771
05-May-2018	vEOG - No	10	2863.63	1483.77	0.031209	414.858	362.463	352.76	1194.65	543.473	1657.36	328.476	8961.91	13929.5	890.8
05-May-2018	hEOG - Yes	10	2262.99	869.327	0.00100798	4808.42	1606.5	995.344	531.154	2479.64	417.664	9140.91	833.116	790.791	1026.31
05-May-2018	hEOG - No	10	206.482	111.316	0.00100798	22.2713	289.899	30.3988	49.2278	74.3734	250.74	85.1591	46.559	1172.14	44.0469
13-Jun-2018	vEOG - Yes	10	2660.44	838.554	0.00131494	6814.45	786.061	425.834	2472.29	851.133	1595.39	1624.18	7790.55	3720.43	524.066
13-Jun-2018	vEOG - No	10	9778.7	1196.95	0.00131494	12289.4	9227.42	7464.14	12944.7	14869.2	14451.2	5926.71	3941.77	10088.3	6584.11
13-Jun-2018	hEOG - Yes	10	2697.68	719.498	0.0211339	760.827	1552.05	212.591	599.908	850.25	4382.42	2615.84	4277.32	6902.45	4823.1
13-Jun-2018	hEOG - No	10	619.953	131.916	0.0211339	245.376	192.366	258.052	149.798	757.616	807.719	486.267	1301.51	1180.56	820.27
14-Jun-2018	vEOG - Yes	10	301.858	88.1475	0.00058284	877.838	69.4901	175.705	120.409	94.7271	700.954	353.241	75.2307	335.248	215.736
14-Jun-2018	vEOG - No	10	1920.13	368.71	0.00058284	360.486	498.602	2314.43	1790.43	3753.53	903.115	1753.35	2791.7	3443.06	1592.59
14-Jun-2018	hEOG - Yes	10	1263.42	349.44	0.0211339	180.806	751.404	2758.13	266.464	664.906	3600.11	1211.15	901.476	1567.94	731.786
14-Jun-2018	hEOG - No	10	391.96	125.897	0.0211339	106.525	771.766	232.701	65.2377	715.86	72.3275	104.891	214.595	379.116	1256.58
15-Jun-2018	vEOG - Yes	10	7669.83	1666.72	0.850107	258.323	12798.2	16560.9	6978.01	5232.19	6160.76	10413.1	2616.89	2945.04	12734.8
15-Jun-2018	vEOG - No	10	9632.36	2568.59	0.850107	8636.18	2821.32	9984.81	12461.6	3669.12	1874.21	22246.6	23734.9	10422.4	472.437
15-Jun-2018	hEOG - Yes	10	391.435	180.661	0.10411	140.208	436.99	133.816	63.1102	147.484	197.538	43.312	50.2596	839.662	1861.97
15-Jun-2018	hEOG - No	10	123.171	44.6136	0.10411	122.776	97.7002	125.889	72.4021	31.6408	135.958	508.207	18.5774	60.0916	58.4672
19-Sep-2018	vEOG - Yes	50	5724.97	1260.69	0.0973248	58.2821	525.714	52.0612	80.847	976.566	2048.78	118.728	1333.18	9957	604.692	7554.2	6089.61	16220.3	2238.27	6567.73	29653.6	8582.69	16114.7	532.167	3572.06	2931.14	9676.84	3330.97	1985.26	4207.08	17464.6	12422.2	18418	48281.5	6530.75	3786.97	913.988	19.4886	10236.1	1063.34	235.23	7651.49	358.539	16493.6	5947.74	262.979	171.203	40.5188	108.309
19-Sep-2018	vEOG - No	50	9761.11	1985.31	0.0973248	77.8581	7995.37	298.865	1482.52	756.687	1933.49	41517.6	4304.71	9788.47	7203.64	14643.8	47642.3	10101.4	22075.6	288.594	41628.1	577.906	17589.5	4805.65	44069.5	5466.24	6664.59	299.375	1138.98	2463.03	11544.4	54072.3	11104.7	392.961	4569.64	288.492	707.301	4797.38	25845.9	19616.1	11100.4	648.601	14889.7	1850.6	25779.8	40.1309	87.3964	503.671	1090.53
19-Sep-2018	hEOG - Yes	50	263.667	35.809	2.56871e-05	123.97	39.6853	153.485	35.4569	70.9898	611.709	30.6036	61.4238	295.111	161.89	144.86	471.551	608.735	568.097	500.554	545.637	483.236	687.427	114.036	209.746	171.305	159.757	183.668	236.224	234.776	184.764	286.923	419.489	261.603	273.998	222.643	101.718	213.786	294.203	183.163	161.382	163.194	295.057	1571.77	101.424	143.688	112.61	46.617	44.7293
19-Sep-2018	hEOG - No	50	149.171	34.0268	2.56871e-05	17.0879	46.2336	22.1846	19.979	1493.38	63.4203	172.441	11.6823	394.082	44.8272	28.0238	124.705	98.5115	101.907	34.5509	206.717	27.7823	223.683	18.7186	68.8264	44.0766	74.4426	26.0102	25.0932	17.5067	22.8893	623.135	169.227	100.507	119.611	19.65	38.6064	49.7505	198.142	193.316	205.793	67.3175	94.0922	48.1964	247.998	20.7947	36.6866	23.1762	61.9898
20-Sep-2018	vEOG - Yes	20	3126.22	936.634	0.0467916	1123.58	1035.06	593.977	163.532	516.97	3300.86	1675.64	418.936	435.488	953.159	1578.75	134.834	7579.33	6817.4	4422.68	2073.5	3689.41	5642.89	18174.6	2193.82
20-Sep-2018	vEOG - No	20	6151.94	1314.28	0.0467916	507.885	1945.08	5944.64	371.415	7764.31	615.358	6181.87	3927.32	188.404	4086.04	6661.51	2355.83	6112.1	790.002	6428.26	20870	19592.5	12998.5	6863.65	8834.1
20-Sep-2018	hEOG - Yes	20	767.726	267.475	0.0123447	470.527	279.993	40.0719	1134.63	168.545	1207.83	2892.45	435.134	946.643	268.466	323.339	210.086	153.823	360.21	529.578	230.682	346.489	251.158	49.8496	5055.01
20-Sep-2018	hEOG - No	20	237.207	60.2493	0.0123447	30.0142	71.3369	294.51	265.903	264.524	282.858	581.677	44.7039	142.671	1125.48	187.955	77.8832	35.8671	22.3064	92.5848	271.194	611.098	62.1125	34.1956	245.269
21-Sep-2018	vEOG - Yes	20	2512.57	1013.29	0.0467916	6418.1	81.5507	30.2486	47.8495	47.9946	16.071	37.3648	41.6191	20.1201	205.487	50.4649	416.295	1781.81	5693.94	9604.27	425.865	1790.21	130.752	5801.6	17609.8
21-Sep-2018	vEOG - No	20	11772.6	3186.05	0.0467916	38675.7	27882.4	156.675	131.419	30.9326	83.0601	38.0041	17.221	46.8968	190.909	17643.9	3089.8	2557.13	26878.2	3634.7	6614.81	26602.7	26908.4	40264.1	14004.2
21-Sep-2018	hEOG - Yes	20	135.348	27.7456	0.394171	40.2345	48.8097	40.9845	50.557	39.2614	18.2853	22.1954	223.159	119.981	84.9858	327.406	209.054	141.567	463.38	169.44	30.1331	328.708	29.2463	131.124	188.446
21-Sep-2018	hEOG - No	20	118.141	35.6238	0.394171	35.3498	40.3999	55.8072	22.9923	96.2367	18.2476	36.0663	25.0497	101.735	64.18	293.221	66.6169	606.868	478.678	61.0757	151.461	25.2097	32.6127	100.587	50.4161
22-Sep-2018	vEOG - Yes	20	137.257	34.4428	0.0565166	350.112	18.4605	22.4473	82.9575	67.0932	619.386	98.0248	64.8005	75.8935	42.9067	27.359	205.999	54.5982	39.7286	38.7641	26.9347	186.391	377.993	188.881	156.405
22-Sep-2018	vEOG - No	20	58.4848	9.49586	0.0565166	31.5127	29.2161	109.049	22.3884	144.658	106.417	135.355	32.9865	34.9464	119.775	39.2835	50.1667	22.2242	16.8174	64.3272	14.7463	14.0356	83.6147	47.0673	51.1072
22-Sep-2018	hEOG - Yes	20	101.513	12.4323	0.000247062	33.1672	88.0965	63.8159	82.4796	89.5266	177.346	82.1452	194.422	45.0977	73.4153	64.2426	132.798	94.7879	46.1956	189.96	89.7885	202.476	170.923	40.3792	69.2075
22-Sep-2018	hEOG - No	20	48.7478	8.27218	0.000247062	35.133	38.9788	53.3298	42.085	28.8211	119.37	48.9578	56.2834	31.741	123.257	19.0977	31.0374	15.3347	53.0596	14.7715	32.0345	23.3543	35.0157	27.8806	145.413
05-Nov-2018	vEOG - Yes	0
05-Nov-2018	vEOG - No	0
05-Nov-2018	hEOG - Yes	50	283.352	45.9292	0.000169521	610.99	372.598	967.685	320.407	2066.69	496.59	656.013	106.048	502.949	556.927	63.6088	99.739	201.135	59.5554	34.8749	117.646	200.224	285.44	151.049	493.568	363.899	315.665	65.7214	123.088	240.332	61.0067	233.806	107.792	196.412	413.755	30.8348	302.926	105.22	35.5439	93.8599	94.2301	161.558	177.692	257.462	325.777	190.615	86.9472	346.564	622.008
05-Nov-2018	hEOG - No	50	135.194	20.7343	0.000169521	282.2	48.6761	39.5236	197.684	122.63	24.9113	750.561	318.236	282.584	272.951	20.591	106.278	24.6423	52.7165	40.8602	86.734	172.732	575.069	134.827	104.301	43.0184	107.616	51.1136	81.1718	34.9099	112.533	76.0543	55.661	19.8176	517.175	31.277	97.4005	154.097	22.0535	40.2993	187.104	27.4741	142.204	137.687	109.963	40.3356	102.095	106.18	81.5582
06-Nov-2018	vEOG - Yes	0
06-Nov-2018	vEOG - No	0
06-Nov-2018	hEOG - Yes	40	354.756	44.9221	8.95361e-09	508.417	130.574	586.484	66.1265	363.693	265.509	150.052	622.885	112.202	144.066	649.482	31.7375	204	30.0945	97.4277	403.666	171.349	188.335	569.817	1011.46	317.591	210.723	251.589	744.944	1160.53	1066.04	323.828	341.527	683.245	550.087	299.843	294.186	125.692	187.845	117.434	33.8898	439.125	313.648	185.586	235.52
06-Nov-2018	hEOG - No	40	83.8852	14.5571	8.95361e-09	16.7909	378.089	66.4097	51.0386	129.698	117.823	402.194	93.4198	99.1186	230.023	154.931	47.8674	29.2714	49.819	150.171	23.9703	76.2371	56.1169	25.6714	216.681	57.603	15.6473	235.061	12.0521	75.8435	20.8148	51.6517	21.8589	56.0115	70.6714	18.5887	41.3846	31.1779	25.2049	15.6894	16.3726	56.6151	30.8453	44.1945	42.781
07-Nov-2018	vEOG - Yes	0
07-Nov-2018	vEOG - No	0
07-Nov-2018	hEOG - Yes	60	136.394	14.3865	1.65852e-05	62.0485	59.6266	38.9523	313.32	70.8673	171.296	53.9364	100.815	153.422	39.942	24.6085	136.838	36.3075	33.1164	73.0117	87.0367	32.5165	59.9353	27.4572	29.3821	88.8356	55.5356	158.938	128.078	41.6131	47.5529	215.81	51.7541	171.612	216.315	103.2	153.294	437.305	246.663	159.754	188.246	370.254	491.76	150.854	304.411	141.799	218.779	361.964	405.072
07-Nov-2018	hEOG - No	60	63.6276	5.87791	1.65852e-05	46.7142	18.6935	86.3222	171.216	22.9694	24.7033	70.3763	50.7186	72.1283	236.146	9.96407	103.161	41.3783	80.6347	44.476	52.4771	16.3786	18.3484	53.745	30.9732	11.0953	59.8659	32.9072	67.4696	111.65	53.1758	36.9888	82.9314	55.3571	96.6006	57.576	68.6365	53.7665	27.5852	40.7235	67.5942	69.1342	37.1916	53.9912	101.127	18.199	17.8404	136.657	159.449
12-Dec-2018	vEOG - Yes	40	121.873	17.8725	0.432903	189.116	43.8981	59.2294	37.2503	29.3202	26.5451	263.872	149.758	283.488	437.621	197.61	279.708	71.0062	139.658	509.843	161.226	167.524	265.009	89.162	21.2395	147.81	41.424	32.9239	90.8332	32.0368	52.7296	86.6825	15.6275	151.387	19.9191	140.544	43.7755	108.85	51.1229	80.2147	116.81	149.871	51.7304	21.561	16.9849
12-Dec-2018	vEOG - No	40	107.504	17.1888	0.432903	96.7031	30.5736	38.4966	47.862	40.5559	39.8819	223.259	354.699	111.57	461.064	92.9189	132.679	29.1713	222.547	54.396	42.2605	28.4875	299.52	81.584	75.4767	24.9026	135.578	353.324	89.3678	208.43	40.1655	204.584	38.4906	222.571	45.6613	13.0407	53.2817	60.9256	47.9949	49.6538	14.5465	25.3941	26.8746	15.9125	125.744
12-Dec-2018	hEOG - Yes	40	57.1243	5.67353	0.69675	39.6348	51.5843	27.4131	125.288	42.1741	54.4321	81.2387	67.5283	15.4241	26.4744	77.4614	152.509	52.4846	29.7196	14.2043	45.7327	61.3161	68.3231	86.4925	70.6368	63.8388	66.7434	57.8229	125.939	34.7596	159.398	13.4465	21.4611	59.4728	55.3032	21.3119	93.1735	27.5302	89.2051	43.2527	30.5574	24.9737	20.5547	34.9263	51.2278
12-Dec-2018	hEOG - No	40	63.2254	6.63158	0.69675	15.2577	39.0822	60.732	66.4946	69.2367	65.26	62.3127	51.9377	21.837	25.1439	33.1883	19.8237	29.9116	48.5346	17.6792	39.1444	17.3313	76.5854	60.4671	24.9728	41.6468	179.245	57.6528	31.4343	107.463	27.094	15.5618	43.2048	146.93	109.848	51.0578	105.296	127.695	129.203	99.3706	96.8928	112.569	70.0453	9.34577	122.529
13-Dec-2018	vEOG - Yes	40	53.1296		0.0201343	17.5332	115.914	80.4211	37.6945	27.2941	14.3846	24.1199	22.1751	16.2349	21.763	20.8776	15.5957	35.4632	14.241	22.6972	39.6244	19.5599	40.3891	23.1993	14.424	14.2936	13.671	7.22714	20.1812	20.3273	9.05931	11.9019	23.3081	55.4356	136.573	191.351	45.5602	60.2295	34.9841	540.663	67.6346	43.3398	61.7724	26.8234	117.241
13-Dec-2018	vEOG - No	40	101.109		0.0201343	122.666	661.878	87.1531	205.223	244.24	53.009	54.3215	23.7708	114.149	137.231	72.0593	11.1214	34.5539	18.2752	123.772	54.2559	76.7985	133.575	29.1334	14.0298	38.78	16.1289	6.68535	24.0106	11.5729	11.2741	15.6077	23.0453	13.1651	49.1557	222.938	138.228	49.4905	64.4638	67.7836	138.202	310.729	35.9835	50.9627	484.924
13-Dec-2018	hEOG - Yes	60	99.9936	17.2916	0.0642926	55.2495	10.5393	57.2047	21.396	51.9497	94.9811	27.9578	132.582	48.6417	23.9221	25.5614	58.0481	35.9709	46.6439	27.7763	59.4212	26.903	126.573	198.717	48.7937	29.5792	21.7195	65.5911	73.3559	27.5042	67.5159	106.234	108.815	119.972	18.0786	48.622	22.4021	22.8207	281.022	18.1943	61.4036	108.555	32.9973	45.8329	11.2125	93.3263	19.1744	82.2303	39.9751
13-Dec-2018	hEOG - No	60	94.7363	20.3592	0.0642926	31.3868	34.7521	20.4855	17.0001	15.2683	41.4964	38.8511	29.3335	8.1282	41.0975	68.7178	10.351	9.77747	20.0678	16.0964	20.6954	36.0486	16.1393	62.1246	15.9174	47.6689	20.2408	7.59711	21.2662	12.5016	10.1197	10.3977	23.1809	17.7129	62.086	14.7403	52.213	36.5518	194.703	54.527	28.3958	72.8247	59.2525	14.3819	83.0395	237.51	82.5456	146.06	161.07
23-Jan-2019	vEOG - Yes	50	79.3585	8.13703	0.882171	56.1824	71.9171	64.6078	104.713	51.02	60.7896	52.5454	33.6505	48.9836	105.946	39.0288	23.0226	28.2818	63.4983	27.608	40.0619	19.1325	168.618	73.9037	22.6132	101.177	37.7095	35.0368	90.3714	160.056	324.459	11.6622	107.308	100.414	31.3995	165.22	128.416	114.75	127.299	64.3502	85.7195	209.956	53.8777	67.2291	160.035	34.989	27.8168	85.4755	110.394
23-Jan-2019	vEOG - No	50	105.542	25.3872	0.882171	40.9755	50.4698	69.1854	140.534	113.819	45.4085	48.9498	76.7915	132.328	91.6758	10.6808	32.3959	243.906	83.7428	40.3249	60.963	19.5252	37.7225	92.0471	53.793	155.694	20.9826	79.9814	246.257	201.143	61.6701	110.411	246.866	110.695	40.6151	154.301	29.9137	88.6311	28.4052	65.2343	60.9791	1277.99	29.9751	120.214	155.326	17.4841	62.6327	37.2032	34.2718
23-Jan-2019	hEOG - Yes	50	86.5976	9.24612	0.0115178	54.3661	28.1129	61.5524	51.1657	23.3443	28.0536	57.6916	24.3298	87.4769	55.0027	14.5495	109.504	17.8158	63.6079	53.2989	15.0852	35.6959	61.7256	65.2007	36.7891	59.1467	63.4518	54.8159	22.1082	73.1577	87.9441	74.0384	23.063	103.752	202.723	252.548	167.902	42.0634	93.1746	48.1108	45.1821	51.9091	150.825	59.682	219.536	210.946	65.8301	95.3033	119.469
23-Jan-2019	hEOG - No	50	58.8825	6.79227	0.0115178	41.3089	19.6487	32.9744	36.0554	22.4275	44.6263	79.6028	48.5677	65.1762	61.0504	35.6315	37.8432	25.8637	56.574	16.8901	127.099	29.4978	33.8458	31.7713	30.9586	25.4787	240.834	51.4699	175.475	32.8507	28.8022	31.4723	32.4553	42.1612	28.9179	68.9107	62.3829	111.653	47.5587	90.114	74.435	76.9145	227.99	64.368	31.4646	40.7065	33.0351	21.9471	117.485
24-Jan-2019	vEOG - Yes	20	92.7451	12.3907	0.0315171	36.5631	30.2561	156.187	128.118	70.5008	106.371	85.6134	167.249	22.2209	51.6587	96.4513	25.4483	81.006	126.147	47.3429	135.019	72.0845	235.297	127.145	54.2235
24-Jan-2019	vEOG - No	20	60.747	10.6928	0.0315171	126.932	57.6632	179.871	27.2313	75.7383	26.8711	12.6806	21.959	44.1499	20.9652	24.6928	62.5515	124.31	31	29.6568	71.3047	43.1147	62.2161	23.5559	148.475
24-Jan-2019	hEOG - Yes	20	127.038	18.9232	0.860431	49.5914	68.8399	268.605	56.5472	82.2856	41.6287	211.669	27.4417	130.36	147.276	157.144	181.974	148.785	339.206	59.9894	168.323	206.725	74.5655	83.8536	35.9479
24-Jan-2019	hEOG - No	20	120.334	17.7001	0.860431	92.1573	215.97	60.4167	238.717	137.115	68.7113	35.9906	169.939	163.211	39.7835	39.2445	47.2123	326.774	100.835	47.0225	166.283	94.1965	123.083	58.5219	181.504
25-Jan-2019	vEOG - Yes	10	1349.53		0.0172575																															40.5847	591.456	404.985	887.875	4893.14	1101.36	776.168	249.316	2694.87	1855.58
25-Jan-2019	vEOG - No	10	273.596		0.0172575																															404.109	94.0979	172.934	41.9945	300.457	149.334	309.118	473.653	150.142	640.117
25-Jan-2019	hEOG - Yes	40	381.127	85.5739	0.547569	452.285	265.784	1187.71	731.42	1129.98	544.099	96.9725	150.803	597.006	92.335	186.828	179.489	219.108	49.8353	140.643	39.786	179.893	246.621	1459.07	186.035	2069.8	2387.65	205.329	91.2166	180.89	69.4017	288.723	52.8433	36.4872	175.062	62.347	21.865	203.485	548.658	86.18	217.074	100.036	92.9911	188.291	31.0332
25-Jan-2019	hEOG - No	40	448.239	94.3511	0.547569	3207.35	264.652	209.667	158.731	471.208	389.08	298.766	1005.9	903.497	605.795	72.615	153.514	94.8806	41.1926	58.0359	975.007	471.061	571.211	259.466	212.863	67.5636	134.949	1375.86	79.4769	1142.41	1458.07	19.8112	1103.6	137.297	57.1234	275.606	142.879	62.4117	62.7598	402.115	67.4495	42.3392	368.671	84.2355	420.446
26-Jan-2019	vEOG - Yes	50	637.768	263.672	0.00327986	141.056	344.69	187.039	335.894	200.618	59.2267	129.282	103.28	18.3991	658.585	73.6606	429.351	117.465	131.208	135.839	189.765	61.5248	75.809	76.7997	101.868	62.8927	108.657	629.234	358.499	256.335	17.387	83.7617	337.573	401.561	294.496	82.4663	394.692	354.388	188.079	33.3224	93.9767	132.956	111.824	60.8878	130.628	4811.11	11610	1457.23	5258.77
26-Jan-2019	vEOG - No	50	898.479	366.741	0.00327986	35.4662	29.8878	80.3524	32.0858	167.933	42.2606	173.283	90.4099	15.3525	119.309	23.542	47.6579	24.5399	63.2979	231.783	25.1659	61.6784	29.2357	51.9015	72.5378	48.7037	368.372	37.9329	54.1228	105.417	173.625	102.557	83.9416	173.249	86.1018	34.0142	150.832	54.4172	42.427	35.2945	54.6729	20.3325	116.746	22.7789	19.9766	1411.56	5048.55	5841.88	4922.04
26-Jan-2019	hEOG - Yes	50	147.35	21.6477	0.806665	87.1123	29.9833	135.383	800.228	96.013	128.142	41.3405	144.257	229.623	259.503	90.7931	170.182	93.5217	45.5687	73.653	67.5726	44.7697	46.6796	119.89	92.3956	154.999	82.6645	86.3818	182.751	58.5148	61.9832	61.962	94.2147	36.4501	80.436	63.5712	497.073	506.935	124.715	111.526	214.567	111.948	63.899	33.0568	61.6629	243.771	134.212	90.6516	295.242
26-Jan-2019	hEOG - No	50	153.224	20.2288	0.806665	104.133	252.933	50.6466	197.286	73.8688	107.61	255.604	59.0259	54.118	177.771	190.817	207.371	155.344	38.6269	61.2737	141.785	236.78	30.6105	47.787	85.0734	42.217	196.628	72.5222	97.7643	79.2021	79.4433	54.2686	94.9117	112.077	95.2151	44.3523	50.7941	151.164	48.7565	45.0768	267.669	445.373	38.8033	19.9483	162.178	183.413	169.189	284.953	486.38
14-Feb-2019	vEOG - Yes	80	81.7293	9.85269	0.333305	31.1743	25.3651	19.6024	13.5883	114.759	26.7789	51.4942	135.928	44.5265	28.0253	18.3984	15.6097	96.5182	36.8564	24.208	13.8986	14.5141	27.7637	15.7063	52.0966	162.167	18.6055	20.2519	374.252	32.191	35.9698	28.6529	62.1278	37.6256	117.798	41.8407	86.6654	272.776	113.199	17.7745	40.8101	74.5683	71.4865	125.749	83.2716	82.622	25.0498	8.45099	71.686
14-Feb-2019	vEOG - No	80	67.8071	7.86123	0.333305	31.4328	41.97	235.69	21.4795	26.0096	137.872	37.4195	79.2355	25.3127	15.2926	26.9823	208.262	9.64735	33.0902	155.077	193.997	65.5668	83.9995	44.0694	119.916	143.917	226.769	360.963	34.0284	14.6797	14.5404	24.2397	146.595	19.3747	42.3996	27.7999	66.5208	37.9228	166.528	44.2928	32.1642	16.25	36.586	18.7487	328.01	46.0157	71.5518	14.4812	30.8021
14-Feb-2019	hEOG - Yes	80	61.2342	4.16429	5.79694e-06	17.0764	60.6516	67.9896	87.5877	32.0164	59.3658	119.21	70.4005	101.689	24.483	31.9178	25.0367	51.7583	110.648	80.5236	81.5822	68.3169	77.0065	64.6826	35.8644	51.0606	37.7497	29.1918	135.712	40.6325	24.0121	49.289	104.972	36.1634	52.6192	36.0464	93.5867	79.5674	52.2958	16.2655	89.5888	25.2841	23.5134	13.7593	94.027	29.1447	50.4392	14.3376	46.3471
14-Feb-2019	hEOG - No	80	40.1317	3.26561	5.79694e-06	24.6787	18.2774	49.2448	30.014	19.5806	21.1139	52.1133	14.7817	35.6995	31.5072	61.2166	41.0593	28.4698	39.1111	28.8137	29.2762	28.7461	44.0896	50.3833	12.8333	37.8826	16.3326	20.1298	63.2787	15.651	47.5034	32.4376	25.4757	15.5135	28.2706	15.9958	46.4263	69.8559	134.488	40.7817	42.0181	45.8212	97.537	11.4617	224.284	18.1572	26.0098	20.8133	23.2656
15-Feb-2019	vEOG - Yes	30	115.59	16.1585	0.264326	69.335	390.188	280.246	177.419	82.9108	73.7823	93.6676	216.279	62.3828	92.3806	106.463	32.6734	180.623	85.3672	24.163	163.372	27.3546	74.0922	74.5343	109.033	91.3236	74.1874	54.7257	96.8226	319.991	52.07	64.7636	46.9981	61.0743	189.467
15-Feb-2019	vEOG - No	30	115.492	26.3879	0.264326	71.6059	36.8012	585.487	26.4347	644.054	39.1348	165.545	107.661	26.2681	91.9238	62.7645	94.3187	160.356	46.015	182.241	173.781	104.244	135.85	65.58	30.3539	134.687	119.354	81.3304	73.2662	16.2392	28.7133	38.1368	17.0802	60.2169	45.327
15-Feb-2019	hEOG - Yes	30	304.209	177.005	0.717189	211.749	106.357	166.063	309.362	137.57	5412.35	74.7295	101.513	36.2604	175.216	108.718	63.4754	37.0847	273.97	79.6088	168.299	18.591	32.956	56.7001	120.832	156.536	251.238	401.123	237.34	48.1277	73.0111	182.452	24.2879	28.5666	32.1896
15-Feb-2019	hEOG - No	30	157.622	30.259	0.717189	32.2008	73.9173	30.4946	36.0275	84.3873	92.6792	366.46	364.982	30.9605	215.362	32.9012	70.7378	95.9106	55.7133	92.3562	122.053	25.1838	65.2696	119.089	451.607	158.701	53.9136	23.9338	39.1213	294.181	500.73	494.992	560.987	60.3991	83.4183
16-Mar-2019	vEOG - Yes	80	124.499		0.368533	74.2348	267.848	29.6279	56.1375	170.589	43.1537	239.039	119.269	99.235	130.616	71.9691	140.628	25.9783	115.882	107.963	300.763	228.15	124.217	1317.92	47.1655	34.2537	139.811	105.694	159.294	122.677	36.1535	737.265	129.167	99.8901	136.988	18.697	254.883	54.1285	120.561	449.162	75.9269	50.1935	50.1367	53.0475	129.919	140.64	40.9176	252.054	58.8984
16-Mar-2019	vEOG - No	80	255.36		0.368533	48.4461	15.4582	49.2285	266.944	81.3463	133.016	183.547	35.4648	42.8875	69.8144	376.349	140.023	78.2488	253.429	294.281	53.2523	553.767	303.05	883.952	7297.57	31.8583	121.286	341.162	46.4365	486.742	84.3982	476.614	216.728	1623.89	157.389	67.299	309.984	359.78	330.293	110.69	444.776	85.1479	53.346	42.8004	53.5513	432.712	149.857	128.328	338.328
16-Mar-2019	hEOG - Yes	100	819.518	230.624	0.0499001	111.255	50.5786	57.8579	74.7499	29.0442	27.8873	32.8082	270.764	152.092	127.332	143.721	103.241	41.2044	342.492	26.6507	237.231	54.2428	100.801	3319.97	165.845	72.4849	168.003	62.2902	107.342	16.7769	97.283	69.5561	433.838	136.818	16.3792	125.506	167.758	65.5815	41.611	68.4282	71.4867	41.2595	462.934	27.1976	173.48	66.8449	219.093	116.779	60.1929
16-Mar-2019	hEOG - No	100	639.402	123.98	0.0499001	55.8577	50.6549	28.5809	53.7768	91.4176	68.0839	56.404	91.303	152.441	63.8937	100.55	605.564	131.399	314.036	279.311	117.568	577.249	318.574	692.892	1309.73	426.687	910.969	753.538	63.2861	50.7481	31.8644	270.05	165.231	188.395	51.1199	246.77	141.649	94.9344	174.554	66.6189	424.252	240.848	56.3001	138.934	130.361	262.416	110.502	302.901	86.8087
21-Mar-2019	vEOG - Yes	0
21-Mar-2019	vEOG - No	0
21-Mar-2019	hEOG - Yes	50	257.737	42.3451	0.375695	119.579	156.432	27.1788	276.895	68.3719	194.558	694.914	34.217	41.1999	254.287	43.1494	121.474	184.379	32.8704	80.6983	164.284	26.1692	18.6724	107.505	63.5676	70.2337	226.653	45.2173	61.9181	26.3023	80.4048	115.441	27.2431	359.192	281.302	43.7846	557.651	1097.85	1172.79	175.262	198.486	1318.43	202.94	758.937	463.859	91.202	452.453	272.175	527.881
21-Mar-2019	hEOG - No	50	259.716	34.2211	0.375695	35.9236	188.442	31.2533	445.502	56.1807	36.7611	51.3508	41.0981	50.1664	70.2294	149.747	92.4351	200.841	90.9783	313.757	59.0376	419.444	489.399	155.104	145.636	16.1895	117.467	316.568	363.028	235.918	80.5489	72.092	106.291	360.755	304.719	210.416	641.964	1129.78	163.583	315.299	662.376	66.4533	367.2	197.681	410.525	175.513	429.694	212.123	791.849
24-Mar-2019	vEOG - Yes	0
24-Mar-2019	vEOG - No	0
24-Mar-2019	hEOG - Yes	20	373.761	64.7044	0.524987	279.633	681.919	172.685	504.138	416.845	147.912	205.478	662.875	159.149	436.48	231.98	89.0929	155.362	73.0973	182.836	715.685	575.893	116.072	1215.71	452.386
24-Mar-2019	hEOG - No	20	301.503	50.3867	0.524987	227.819	381.169	309.013	87.1034	93.8304	229.091	114.133	138.62	699.248	199.506	237.225	726.479	146.743	507.657	91.6702	118.644	382.99	837.628	265.929	235.571
25-Mar-2019	vEOG - Yes	0
25-Mar-2019	vEOG - No	0
25-Mar-2019	hEOG - Yes	20	182.748	37.9339	0.924573	104.186	158.267	213.734	101.384	103.65	73.5032	364.932	57.4864	126.038	230.764	39.6607	719.022	85.4773	94.5541	367.107	27.5076	26.8569	380.8	109.881	270.157
25-Mar-2019	hEOG - No	20	170.8	26.2873	0.924573	56.6545	259.58	189.864	129.973	241.591	63.7502	48.003	37.8395	210.586	176.987	117.148	67.7483	85.9448	84.2621	259.52	306.707	58.8755	374.373	193.317	453.274
11-Sep-2019	vEOG - Yes	20	35.5123	9.48928	0.14042	25.5823	12.9572	20.2315	19.2293	27.5463	27.0317	25.1928	191.034	20.5562	12.4349	31.5816	4.16346	16.0928	31.5124	108.596	11.4255	50.3247	30.3777	24.7374	19.6376
11-Sep-2019	vEOG - No	20	21.0733	3.41475	0.14042	10.9021	66.6827	11.7558	26.8647	14.3225	8.09575	5.69605	27.0839	16.079	38.4101	41.6134	14.3657	31.0366	34.073	18.0305	15.7954	6.24489	14.8754	5.97783	13.5601
11-Sep-2019	hEOG - Yes	20	29.3889	4.66495	0.579218	47.7394	64.125	83.6102	56.5015	57.6664	12.8924	14.7762	25.357	15.2456	13.588	12.9726	24.8868	15.0107	22.2081	8.60374	19.2882	24.5188	18.4199	20.8056	29.5616
11-Sep-2019	hEOG - No	20	70.9706	40.3178	0.579218	26.4731	83.5357	83.0311	831.711	22.4929	11.7421	32.1748	13.9148	11.6297	21.4981	37.4409	28.6613	39.3733	17.7084	16.8363	6.7076	17.5098	48.8463	23.5881	44.5365
21-Nov-2019	vEOG - Yes	30	53.6246	10.0973	0.0260775	9.21442	43.321	7.44561	23.1957	91.4627	37.4977	69.0633	273.264	14.7231	85.5523	42.3037	99.9372	14.3819	161.65	85.4797	58.4671	95.6903	33.5881	32.975	14.6471	15.59	53.3993	18.2919	19.5434	22.0267	43.9803	5.60557	39.6114	11.5524	85.2757
21-Nov-2019	vEOG - No	30	115.85	27.8816	0.0260775	41.5973	567.686	23.5755	45.7679	103.932	19.1599	33.5603	61.0066	349.925	188.596	45.6646	69.3631	40.143	19.4516	166.972	640.98	63.3906	194.04	194.902	59.1254	27.839	23.734	94.5981	151.734	22.3617	17.47	51.7143	26.5768	38.1591	92.4686
21-Nov-2019	hEOG - Yes	30	20.1757	1.64154	0.464273	9.76365	23.8152	25.2514	20.6593	41.0168	17.3594	10.5139	15.4826	18.4597	14.0827	11.2846	13.0987	11.3868	27.4101	18.4545	34.5325	16.3429	41.5085	17.1877	12.5563	10.361	21.9449	19.3516	16.1406	19.9822	30.5788	16.6476	9.60643	25.621	34.8699
21-Nov-2019	hEOG - No	30	18.9744	1.81464	0.464273	12.9059	28.7991	19.344	16.9102	11.4891	9.52089	21.5185	12.1094	11.0954	16.037	13.9862	21.6599	10.7849	15.3186	11.5613	33.9874	26.0895	17.7107	11.4217	9.33946	11.5701	11.4694	22.8386	13.7649	22.9757	25.7126	54.9492	14.9808	22.3434	37.0378
[truncated: 56 more columns]

## Sheet: Figure S4-B
Date	Signal	Trials	Mean	SEM	p_value	Feature_values_ 1	Feature_values_ 2	Feature_values_ 3	Feature_values_ 4	Feature_values_ 5	Feature_values_ 6	Feature_values_ 7	Feature_values_ 8	Feature_values_ 9	Feature_values_ 10	Feature_values_ 11	Feature_values_ 12	Feature_values_ 13	Feature_values_ 14	Feature_values_ 15	Feature_values_ 16	Feature_values_ 17	Feature_values_ 18	Feature_values_ 19	Feature_values_ 20	Feature_values_ 21	Feature_values_ 22	Feature_values_ 23	Feature_values_ 24	Feature_values_ 25	Feature_values_ 26	Feature_values_ 27	Feature_values_ 28	Feature_values_ 29	Feature_values_ 30	Feature_values_ 31	Feature_values_ 32	Feature_values_ 33	Feature_values_ 34	Feature_values_ 35	Feature_values_ 36	Feature_values_ 37	Feature_values_ 38	Feature_values_ 39	Feature_values_ 40	Feature_values_ 41	Feature_values_ 42	Feature_values_ 43	Feature_values_ 44
24-Mar-2018	vEOG - Yes	0
24-Mar-2018	vEOG - No	0
24-Mar-2018	hEOG - Yes	40	-149.987	17.7221	1.75631e-09	-91.3365	-262.779	-223.102	-172.848	-293.261	-100.959	-337.382	-269.7	-204.963	-229.797	-168.833	-121.235	-62.4363	-128.949	-135.61	-199.465	-41.3725	10.428	-83.7474	-66.9613	12.4518	-33.2061	-18.9259	-35.6373	-28.7411	-48.312	-72.8317	-30.2934	-40.3955	-74.1138	-71.4602	-317.848	-302.684	-137.288	-249.061	-324.092	-208.464	-123.753	-408.703	-301.794
24-Mar-2018	hEOG - No	40	6.3119	11.5415	1.75631e-09	35.6822	24.0206	-33.7253	-72.5218	-10.9123	209.636	227.848	-68.8197	111.698	-73.2951	-45.2422	-53.4446	-9.22708	3.87484	-77.9727	-8.34193	-47.0658	17.1735	-97.9606	22.2992	31.5585	1.81753	-14.7193	7.98862	6.78021	12.0144	1.45579	19.8877	7.28002	-23.5105	3.38822	-69.8693	-105.33	24.0708	-24.0064	89.5182	93.3867	-56.63	112.803	80.8877
25-Mar-2018	vEOG - Yes	0
25-Mar-2018	vEOG - No	0
25-Mar-2018	hEOG - Yes	20	-155.555	20.9001	2.95976e-07	-87.5437	-99.0875	-41.7416	-88.2501	-124.919	-83.7852	-117.732	-136.332	-109.842	-65.5135	-229.698	-38.4797	-140.607	-128.513	-261.498	-329.804	-152.16	-246.722	-282.41	-346.46
25-Mar-2018	hEOG - No	20	14.1951	13.1871	2.95976e-07	28.0547	60.4941	-11.4267	-14.7917	-1.01377	-14.3723	-21.722	8.99101	0.383978	6.69342	-49.8242	125.055	101.405	-11.474	140.485	-92.7314	32.6822	60.3596	-53.1413	-10.2028
26-Mar-2018	vEOG - Yes	0
26-Mar-2018	vEOG - No	0
26-Mar-2018	hEOG - Yes	10	-212.023	41.3674	0.00131494	-173.506	-243.296	-211.105	12.6719	-304.66	-216.315	-374.507	-222.42	-12.8915	-374.199
26-Mar-2018	hEOG - No	10	27.155	27.9088	0.00131494	-35.6356	76.7204	57.5784	162.722	-74.6706	87.0182	70.4505	68.5043	-8.27244	-132.865
02-May-2018	vEOG - Yes	30	-128.333	23.7208	0.0451462	-45.2868	-22.9203	-39.9507	-10.0301	-421.165	-217.034	-28.3873	10.7826	-18.5036	-157.418	-159.642	-122.674	-134.605	-100.169	-84.9274	-88.2967	-213.693	-117.726	40.7008	-224.134	-281.216	-297.534	-11.3963	-426.741	64.7786	-49.1541	-1.90819	-234.194	-322.883	-134.675
02-May-2018	vEOG - No	30	-39.0102	30.1741	0.0451462	-85.5554	10.0105	9.92927	-20.9529	-271.78	-84.6093	-69.0547	12.2511	121.655	-157.068	-6.41133	-60.1396	-193.971	-157.357	-102.709	-45.3174	-146.755	90.2854	159.623	-45.2833	-381.105	196.812	152.032	418.936	-14.8565	166.809	-326.791	-203.691	-82.8237	-52.4163
02-May-2018	hEOG - Yes	30	-27.8782	7.13042	6.35604e-05	-55.1724	-61.3429	-59.5945	-78.3814	-77.1704	4.99166	-112.165	-51.4248	-68.9306	-64.0853	-1.4607	24.5064	-31.0013	-12.5847	-23.9866	17.1428	33.1688	-2.81245	13.1517	5.89665	-71.205	-89.5028	22.8875	-37.5105	4.48237	-37.6904	-3.5744	3.63971	-2.28327	-24.3351
02-May-2018	hEOG - No	30	16.9519	5.46203	6.35604e-05	31.1529	-9.30989	10.8425	35.6161	-18.5182	48.9197	-2.70856	-0.544552	42.2287	40.7361	73.5139	79.4962	-9.52025	28.1053	-0.982267	21.7479	45.1399	23.6812	7.75054	8.90354	-62.6848	5.5234	46.0511	36.9454	-12.7899	49.5534	2.29138	-1.98091	-4.76685	-5.83569
03-May-2018	vEOG - Yes	40	-65.3544	18.7591	0.0240408	5.49859	-211.874	-79.1679	-2.55976	-106.296	-179.165	-68.6007	-77.5337	49.7504	32.4977	2.05406	79.4055	-27.6177	24.6142	-113.278	-167.883	-75.2227	96.5898	-46.6288	-52.4865	-21.9671	-75.3133	109.401	22.1286	-139.299	-236.402	-108.676	-87.2167	74.614	-283.289	-298.211	-456.656	-163.732	28.9382	75.7617	21.6063	18.1869	-64.2141	-31.5858	-80.345
03-May-2018	vEOG - No	40	-13.6956	20.6422	0.0240408	13.9086	-49.5364	29.5439	68.7389	95.8044	128.734	181.827	4.57787	-148.184	152.572	3.0305	26.8501	-9.43804	85.227	108.468	-48.648	47.7647	30.6461	112.421	-2.66201	-29.5472	4.62753	-2.35638	35.128	162.515	-15.1582	74.4492	-406.686	-339.975	-273.506	-160.637	-84.5831	-13.6732	140.24	-161.372	-208.091	-75.0439	-28.9737	40.9086	-37.7346
03-May-2018	hEOG - Yes	40	113.289	13.7507	2.05482e-11	102.807	45.5966	107.136	103.501	129.673	161.372	-66.3072	112.768	54.079	100.569	203.638	272.527	127.633	56.7847	23.7277	53.6247	131.23	110.499	85.5432	122.554	157.236	80.5111	236.886	229.252	171.001	41.4615	87.9514	170.108	253.236	299.597	49.8225	83.4376	-98.9035	22.8441	245.236	212.394	138.935	26.7893	39.2093	45.5855
03-May-2018	hEOG - No	40	-31.8515	12.4292	2.05482e-11	34.6499	12.3176	-27.8269	-109.811	9.86402	1.51986	-3.69565	46.8813	-165.304	-64.0962	-36.7563	3.01859	43.8037	-56.4922	-5.00097	-5.25154	-22.1624	39.7748	-9.74044	-12.2761	-1.90216	14.4051	-35.194	-59.1605	-15.1566	-40.6499	36.7467	-43.997	62.5217	-43.913	9.57617	-3.3832	-9.65521	-36.0411	-175.309	-388.452	-55.81	-149.343	4.27429	-17.0339
04-May-2018	vEOG - Yes	20	-17.829	11.6872	0.616775	19.0791	-7.36425	28.6361	-38.6498	-24.1929	-108.195	-192.96	-39.3898	-26.2063	7.26353	-15.2051	-4.71048	-27.9336	9.41932	35.061	-10.7366	24.0356	-14.5575	16.7752	13.2515
04-May-2018	vEOG - No	20	-30.2372	21.5402	0.616775	25.9109	-8.89625	7.7558	-0.741227	-333.681	-267.897	22.1473	-14.5754	-14.8315	21.4286	-52.8901	14.2791	-11.0931	31.0447	20.5172	-65.3813	20.4574	0.909008	-6.29459	7.08682
04-May-2018	hEOG - Yes	20	-31.3835	12.6878	1.80297e-06	-6.49408	10.9861	-70.1926	3.53539	68.8732	-43.6781	-155.097	11.1926	17.5506	-8.75276	-5.93616	-19.0034	-10.8807	-16.6591	-106.482	-37.1535	-60.0605	21.8859	-75.5299	-145.773
04-May-2018	hEOG - No	20	71.7769	14.2669	1.80297e-06	12.5765	1.43964	90.7255	90.7988	111.488	201.984	27.4165	122.653	21.4722	26.7871	44.614	16.9745	29.8721	60.7616	52.6666	181.395	64.2598	31.7868	211.37	34.4952
05-May-2018	vEOG - Yes	10	-22.6348	9.58139	0.088973	-3.10478	-40.155	-25.8825	-19.6107	28.8021	-15.6289	5.23028	-39.7961	-83.3269	-32.8751
05-May-2018	vEOG - No	10	3.40765	11.0804	0.088973	28.5723	42.222	23.0845	-37.1877	-14.5086	-64.586	4.26443	36.5789	27.7008	-12.0642
05-May-2018	hEOG - Yes	10	-36.583	13.5167	0.0113297	-34.2209	-111.314	-66.5524	-24.4919	-63.777	-33.7266	45.4791	5.37717	-25.1578	-57.4459
05-May-2018	hEOG - No	10	8.79797	9.21467	0.0113297	-24.1021	-32.2336	0.989009	6.15555	-16.1126	41.3386	34.3939	47.2867	36.4832	-6.21908
13-Jun-2018	vEOG - Yes	10	-38.3541	31.4203	0.520523	-47.8824	-50.3683	-98.4347	170.199	52.1582	-83.1849	-67.0969	38.7897	-156.247	-141.475
13-Jun-2018	vEOG - No	10	0.284797	41.9023	0.520523	-120.917	-222.245	15.3758	83.0727	40.1222	270.764	25.4782	28.7714	-16.5966	-100.978
13-Jun-2018	hEOG - Yes	10	-54.805	16.2493	0.00458639	-65.023	3.1801	-2.95585	15.5934	-15.5671	-93.2533	-92.8181	-123.758	-113.159	-60.2888
13-Jun-2018	hEOG - No	10	29.1069	15.3555	0.00458639	24.4339	-5.11679	14.0339	14.0422	32.7566	129.499	66.108	67.7736	-10.5197	-41.9413
14-Jun-2018	vEOG - Yes	10	-65.5094	10.2349	0.0172575	-50.8796	-34.6726	-38.7657	-71.6446	-30.4962	-109.381	-61.7998	-117.304	-98.5462	-41.6042
14-Jun-2018	vEOG - No	10	-32.2825	9.99422	0.0172575	-68.8541	-26.6481	3.23463	-9.16086	-27.0002	-59.6872	-18.3047	-94.6664	-6.33226	-15.4057
14-Jun-2018	hEOG - Yes	10	-42.373	4.51168	0.000182672	-53.8841	-46.0649	-41.7564	-50.4788	-40.3087	-23.4699	-53.508	-28.0982	-21.5235	-64.6375
14-Jun-2018	hEOG - No	10	29.285	12.0087	0.000182672	24.1275	6.6237	14.6081	-11.9833	27.4302	66.7877	3.56609	20.2393	21.064	120.387
15-Jun-2018	vEOG - Yes	10	80.3711	57.4359	0.96985	359.011	226.54	-62.6326	53.8061	9.33349	48.4044	202.803	-228.364	-75.4864	270.296
15-Jun-2018	vEOG - No	10	62.3036	37.7761	0.96985	79.4587	-45.3472	121.843	122.815	102.035	30.6056	-181.036	232.718	174.524	-14.5802
15-Jun-2018	hEOG - Yes	10	-15.2978	20.3331	0.791337	-54.998	-15.7805	3.07379	-7.24736	43.9021	-10.344	11.4754	-10.3177	61.0726	-173.814
15-Jun-2018	hEOG - No	10	-4.64205	3.94612	0.791337	14.9911	-1.69754	-2.26139	-30.8067	-17.0564	-10.1742	5.34682	-0.506646	-0.936303	-3.31925
19-Sep-2018	vEOG - Yes	50	-20.5487	22.6484	0.569533	-26.4199	-21.0394	-256.517	-75.7849	-18.5583	-9.59317	-34.8692	73.9222	-100.45	-329.83	15.1528	-0.980958	-7.05263	-129.969	-111.232	-96.961	-314.337	98.3124	-392.924	-78.5501	-126.268	31.8974	-234.064	-221.898	-191.695	135.481	379.603	19.9872	223.063	406.533	-50.4421	-29.8873	-0.952793	91.9658	-36.6644	-108.824	155.615	22.3489	405.446	82.2667	-22.3043	-14.0149	-54.0808	-4.54542
19-Sep-2018	vEOG - No	50	-70.2499	29.2596	0.569533	-8.03098	53.3725	-157.138	-307.914	360.872	-234.383	271.332	-428.78	218.46	-279.212	-76.2727	132.803	17.003	201.035	-130.845	-125.516	-27.6193	144.787	-294.268	126.706	-305.261	-129.648	-375.61	-581.451	-362.752	52.008	69.367	-361.523	-339.47	-139.287	-391.761	-55.138	-111.916	56.8162	191.21	47.6882	70.0848	-243.947	-340.919	194.298	-13.0184	-4.56065	-0.573423	87.1819
19-Sep-2018	hEOG - Yes	50	-16.422	3.47895	1.58201e-07	-16.6491	14.9519	11.4609	-33.9078	9.55655	-18.7767	-27.981	-9.76222	-28.5427	-21.326	-57.0973	-50.0346	5.70721	19.2042	-42.4993	-53.2779	-54.4304	-53.1507	17.0269	-12.2322	-29.7495	1.56267	-9.59619	-26.3225	15.7731	-5.5172	-51.9945	-65.9898	-48.3567	-22.7266	-50.01	-35.0236	-10.3337	-5.81486	2.63512	-27.3133	3.24141	1.6953	1.40308	-1.92611	-8.02577	-12.6106	-15.8568	-16.127
19-Sep-2018	hEOG - No	50	13.7066	3.35458	1.58201e-07	14.9577	-10.2834	-4.66856	25.0726	33.9013	-28.3421	13.4554	-18.5812	46.7635	22.4261	-10.815	6.87302	20.9276	39.0901	49.1973	30.5836	-23.1537	4.58246	2.98885	81.9261	19.6141	16.8286	-1.89527	-4.25195	46.9563	-22.572	40.214	38.0139	26.2547	4.98162	-9.35873	3.44741	7.24979	13.5361	27.0889	20.801	-11.2882	-9.34676	-16.3307	22.8967	-22.1253	-6.52111	12.5221	30.8882
20-Sep-2018	vEOG - Yes	20	-44.9408	32.8351	0.818149	-153.021	-89.5033	-107.379	100.291	-27.6157	-20.3756	124.188	-53.5505	-126.637	-82.5924	-189.167	-234.24	-164.065	106.72	-38.2435	296.784	-127.617	-50.9573	-271.178	209.343
20-Sep-2018	vEOG - No	20	-57.6954	33.4484	0.818149	-67.4867	253.8	12.9404	7.06128	-5.70839	-90.8121	-142.935	9.56987	-104.963	170.584	-89.0815	-15.1847	39.2333	112.178	-342.774	-102.049	-286.16	-239.591	-252.428	-20.1014
20-Sep-2018	hEOG - Yes	20	-30.4768	10.8216	4.68041e-05	-13.5502	-41.155	-50.0859	-10.2353	-43.2964	-71.955	-131.745	-51.4557	94.3147	-22.4763	-3.23053	-38.1253	-0.919414	28.419	-3.25831	-32.7035	-10.4595	-52.8189	-33.2633	-121.537
20-Sep-2018	hEOG - No	20	29.9188	9.91915	4.68041e-05	-10.3936	19.5654	4.24998	74.9263	15.1217	96.8554	100.86	3.35537	156.878	33.871	25.5774	-5.68553	27.722	9.0434	-17.4519	9.21129	29.2127	18.7588	-11.8549	18.553
21-Sep-2018	vEOG - Yes	20	-111.49	33.5192	0.00134858	-357.169	-131.884	-18.6348	-10.7682	-7.64666	-27.6652	6.40581	-3.37433	0.0194603	14.7048	-279.997	-112.572	-67.4651	11.4105	-185.804	-179.775	-57.2356	20.7555	-361.084	-482.019
21-Sep-2018	vEOG - No	20	61.7979	32.1844	0.00134858	235.338	18.9681	42.678	12.5352	10.4838	12.4441	-32.3696	-20.9608	-7.17295	11.45	-63.4752	65.2628	213.718	95.0024	444.023	-66.7319	223.748	-46.8863	-167.728	255.631
21-Sep-2018	hEOG - Yes	20	-6.27646	6.91034	0.000274511	-65.0711	-11.1865	-4.52914	-8.26483	0.979778	14.8393	8.80503	-8.85344	-16.988	-11.7233	-24.9921	-40.374	-42.0852	-30.7366	5.4774	12.9998	15.0619	-14.7902	6.30455	89.5975
21-Sep-2018	hEOG - No	20	22.4367	4.60709	0.000274511	27.5489	-5.79751	4.34989	1.22874	0.287111	17.0766	-4.62932	1.85778	21.2585	25.8378	47.9977	27.4075	53.8971	31.2002	24.0036	51.4653	8.43008	23.0936	66.9647	25.2551
22-Sep-2018	vEOG - Yes	20	-10.0873	3.28867	0.218406	3.201	-0.894294	-17.2711	-8.10593	5.36398	-9.51559	27.9335	-6.67584	-20.0991	-3.51512	-0.898328	-10.85	-28.669	-13.3371	-12.6753	-10.7208	-20.9001	-24.0668	-44.35	-5.69965
22-Sep-2018	vEOG - No	20	-3.59006	2.82124	0.218406	-4.20575	27.7428	-4.60687	2.2898	-12.0476	-21.7551	18.846	-8.13242	-10.9815	16.5821	-12.2608	3.60917	-3.65168	-6.65563	-17.9692	-11.802	-6.60101	3.53112	-14.3573	-9.37553
22-Sep-2018	hEOG - Yes	20	-11.6363	2.28	1.41488e-05	-4.67866	-7.31797	-11.8817	-10.7148	-24.8716	-11.9194	4.03222	-30.4306	-20.7142	11.7878	-9.93852	-12.6798	-18.6526	-17.0336	-18.7251	3.85037	-14.3436	-10.5129	-6.56618	-21.4158
22-Sep-2018	hEOG - No	20	5.76536	2.19294	1.41488e-05	17.7225	11.0387	15.2037	-8.87711	14.4743	23.6229	0.0981006	-0.772144	8.643	14.6171	-6.6297	-3.33826	10.4877	-0.0965999	15.7164	-8.69215	-2.84191	5.82332	-3.14947	12.2569
05-Nov-2018	vEOG - Yes	0
05-Nov-2018	vEOG - No	0
05-Nov-2018	hEOG - Yes	50	22.466	3.1427	1.59801e-11	29.6926	103.808	68.6807	-26.6936	32.496	-10.5864	9.31833	41.4899	16.8853	2.55178	13.5149	42.397	6.40752	25.5928	51.7516	35.0773	-2.80828	56.0736	-14.8689	0.275141	35.1734	23.165	27.4444	3.42135	-7.25205	39.2033	22.2041	37.2352	33.8422	5.61219	21.7567	26.1973	35.7421	17.01	40.7471	16.7072	26.4499	25.5781	31.357	10.3249	39.746	10.3455	-5.82141	10.7914
05-Nov-2018	hEOG - No	50	-14.0317	3.17204	1.59801e-11	-3.18159	0.298645	-53.4187	-11.8721	-34.5049	34.8507	-9.80908	-64.5949	-1.48964	-58.1021	-20.9285	11.7858	-16.8531	-10.1439	4.71851	3.29855	-26.2153	-38.2708	-37.7282	14.932	25.1814	-7.6666	-9.47141	-27.631	-22.6751	-36.7977	-20.166	-15.1002	-22.101	-39.3828	-1.34264	15.7444	-39.8321	-28.2797	-2.00476	-14.9601	1.11114	-11.8203	-12.5265	-49.8044	0.888335	-1.17036	14.8234	-16.841
06-Nov-2018	vEOG - Yes	0
06-Nov-2018	vEOG - No	0
06-Nov-2018	hEOG - Yes	40	-21.7584	5.27527	1.78722e-07	-40.4473	9.72081	-30.6297	-55.7605	-34.588	-39.7876	-34.0009	-18.3768	26.3541	-50.3621	-51.5849	30.7923	-0.563794	-7.59807	-11.8307	-46.404	-49.0012	-23.0293	136.029	-38.6082	-35.2881	-31.6165	-29.6383	-13.3583	-45.992	-54.8975	-21.5721	-37.0158	-55.9201	-47.832	-1.03436	-10.2016	-21.9162	0.407894	-40.5977	-5.52366	-35.7555	-21.1439	-17.5783	-14.1867
06-Nov-2018	hEOG - No	40	8.63966	3.78376	1.78722e-07	34.4974	30.1222	-16.4358	12.6399	44.7815	-6.28938	44.4523	49.8697	37.5836	41.8932	2.21886	-20.5629	-28.7151	15.0912	-15.7902	-26.595	12.4085	-5.50078	3.24622	45.7758	3.25677	-1.25437	-4.30391	8.23531	37.3502	-12.9889	26.4377	2.44372	24.567	-6.21962	-53.5343	-1.47694	17.5129	-14.0828	6.96817	33.1597	-3.94369	23.9396	-8.97379	13.8024
07-Nov-2018	vEOG - Yes	0
07-Nov-2018	vEOG - No	0
07-Nov-2018	hEOG - Yes	60	-15.4268	2.31613	4.10705e-11	-21.7567	10.9	-17.2743	-2.7597	3.00768	-23.7676	-3.34022	-24.2037	24.0506	0.485257	-8.29858	10.2923	-2.88715	-11.4836	19.2836	-0.827857	6.31135	24.4918	-14.2228	12.8431	-34.0233	-35.6584	-42.0767	-32.1999	-41.9259	-20.2841	-13.6235	-39.7156	1.87455	-28.274	-25.3096	10.0463	-18.7604	-18.9048	-39.4852	-28.8155	-49.9572	-41.6087	-23.8326	-32.556	-23.0773	-37.9164	-39.746	-20.1505
07-Nov-2018	hEOG - No	60	8.65176	1.78629	4.10705e-11	23.3686	16.4847	-17.5617	1.66735	0.139542	18.9791	13.248	5.49093	-28.6318	18.4819	15.7718	4.12855	-1.70495	21.1272	22.2124	19.7457	-0.8504	-7.6523	5.55787	29.7477	-9.20877	15.5909	8.16539	15.6968	29.4043	28.6319	25.8393	5.90826	17.5623	-9.42984	44.8406	-0.398967	1.37362	5.70917	7.76935	12.1073	19.0216	15.9846	0.534542	2.8571	-11.0896	14.8604	16.2268	-0.328787
12-Dec-2018	vEOG - Yes	40	-3.73681	3.27942	0.485408	59.5472	-31.7613	-0.229876	0.140389	-9.80881	5.81474	-4.86014	4.74713	-63.6158	41.2553	-32.3985	-13.8013	-1.51242	2.86482	-39.5036	-19.8695	-11.9079	-3.7333	-2.09396	-2.82516	13.9251	-24.9766	-2.69982	15.821	1.0554	-14.7131	-25.4283	8.14862	4.43121	1.2358	-19.7591	18.0542	-7.53721	7.95225	16.3323	-15.3207	-3.74477	3.10687	5.86088	-7.66437
12-Dec-2018	vEOG - No	40	-1.07434	2.53379	0.485408	-4.76473	2.24593	-9.39758	6.85592	11.2902	-15.1531	8.9591	-36.311	-37.6424	27.285	-12.0456	29.7405	5.08413	-31.6731	9.17859	8.37658	4.29276	-14.493	-1.20461	-16.3979	-6.7882	22.546	-6.93275	14.1801	16.6995	-11.2655	35.2258	-8.85394	14.07	1.87024	1.63414	-2.40655	-7.42962	0.576966	-13.3962	1.90497	-7.13181	-14.1566	-6.26738	-1.27836
12-Dec-2018	hEOG - Yes	40	-8.01637	2.39834	3.31252e-07	-37.1803	-10.015	-37.6863	-3.11147	-7.54945	-5.69112	-14.0833	-21.1402	6.46057	-2.9225	-23.0197	5.44665	-12.5638	1.67641	-4.88868	11.5618	-12.5731	17.8322	-16.3283	2.42345	-8.15565	-56.4047	-3.95169	-1.73395	19.6653	-12.5631	-10.9871	14.208	-1.41691	-11.9399	-11.0827	1.17063	-0.372629	-22.1933	-26.0837	-0.033982	8.39971	-10.1496	-21.5948	-2.08268
12-Dec-2018	hEOG - No	40	9.57791	1.82178	3.31252e-07	0.850801	11.1747	-3.46382	27.5933	21.3659	1.78735	22.6769	-3.55938	6.85175	8.57576	5.73954	0.275452	1.45609	-6.84217	2.49339	12.3088	-1.44556	9.42244	6.96164	7.69189	-1.63333	33.7383	-5.23398	-2.34434	21.3537	22.6742	1.82045	-3.75779	19.3724	24.6843	22.318	15.6145	20.5973	-3.44968	5.85794	17.8042	19.3788	27.8851	-8.04836	22.5701
13-Dec-2018	vEOG - Yes	40	2.66105		0.821101	-51.6105	1.5997	-23.398	-23.3917	-11.597	-13.3535	-8.64022	16.3691	-11.5028	10.9769	4.86205	-1.56708	27.6996	-5.8844	22.865	-13.3328	-6.55359	17.2596	18.7438	22.8198	2.61348	4.28987	-5.69703	-1.70545	7.81576	1.68344	0.014929	2.12496	3.75377	7.07817	-55.1064	-12.7765	-5.31112	16.9405	6.47912	50.9827	24.5715	26.8858	52.7693	6.67128
13-Dec-2018	vEOG - No	40	2.23553		0.821101	0.245514	-15.5781	-1.55324	-22.6014	-8.76549	3.65649	3.8348	-3.64685	6.05328	4.69564	-1.9239	-14.7688	16.9008	10.3033	17.2549	38.0114	17.2161	11.784	-3.5874	11.0192	-5.57416	-8.51163	5.97858	-1.22878	3.63613	-5.34656	8.65807	-2.92209	-4.79706	0.717927	-23.6438	-28.4989	35.2112	4.85263	6.41625	-10.9628	7.88907	46.0166	28.3182	-35.3381
13-Dec-2018	hEOG - Yes	60	-11.6258	1.98989	2.03434e-10	-18.1592	7.31438	-10.7394	-23.5822	-2.06535	-7.90953	-12.7603	-26.6744	-9.41168	0.0275312	-18.7831	-6.5777	0.105647	-16.5577	-21.3055	-4.18447	2.51073	2.79349	-33.2414	-27.2806	-11.771	-10.8617	-7.4711	-1.86963	-2.86721	-3.77978	-23.2094	-14.4275	-10.9569	-17.0707	-14.6483	2.56249	-8.33178	-26.0609	-14.2033	5.61968	-13.2836	-14.4235	-30.9871	6.94822	-17.8747	18.1106	-13.7493	-46.4511
13-Dec-2018	hEOG - No	60	8.78411	2.49551	2.03434e-10	13.6476	-17.828	17.7728	-8.70995	-7.21549	0.377668	10.9127	4.39353	-3.89533	2.17712	7.82903	-19.1447	-0.89267	-3.88185	7.01202	15.7002	-19.2054	20.2126	28.3519	-2.60302	9.86161	11.9744	6.35053	18.2879	-2.42282	6.33163	2.7702	14.6995	3.37359	7.52711	7.62687	-1.39191	4.29271	18.4462	18.1059	7.09606	4.4819	-0.820623	-4.81816	6.20712	36.1185	5.81693	-23.1927	11.5852
23-Jan-2019	vEOG - Yes	50	-3.49021	2.22256	0.903975	19.2123	-22.6014	23.2409	3.03052	-14.6297	-9.84074	12.9083	-9.95248	-29.0439	5.35111	36.2805	-11.5195	-0.233572	-2.00281	-5.74489	7.55864	-2.38287	12.4812	-10.2528	-17.7173	-0.243276	-10.2883	2.39454	18.9635	-22.9311	-27.7383	-13.9553	9.70597	7.64977	7.8436	-34.8256	4.87872	-23.5769	-3.14255	-29.0925	-6.99402	-30.8559	-11.9062	-12.4754	-22.3236	1.38838	26.1481	0.497248	-9.89533
23-Jan-2019	vEOG - No	50	-3.40629	2.03113	0.903975	-7.46067	-0.18392	12.9949	5.14316	21.6477	-27.0204	4.93187	20.8038	-13.9759	38.7359	-22.8661	-8.73191	-7.73723	29.2704	-10.103	-1.59408	-7.03537	-3.02278	8.93113	-6.7998	-26.4336	-12.004	8.82809	2.81971	5.66395	-30.9747	-12.3989	0.008848	-9.48551	1.71564	-10.4454	-11.9308	-2.17433	-19.6391	-0.957357	4.47984	-30.0283	-21.7441	-12.0999	12.5431	-4.42344	12.5412	-8.47518	2.23636
23-Jan-2019	hEOG - Yes	50	-8.70056	1.72139	5.89395e-08	-24.6618	0.0735855	-7.81015	5.86418	-0.906599	-6.21965	-6.10911	-7.54886	-16.2306	-0.522536	-46.1576	-25.9452	2.65053	-16.9307	-5.73851	-9.22735	-20.8224	-16.0082	-10.7359	0.758452	-23.2907	5.97414	25.9852	-0.281413	-5.55443	-1.29845	-2.06668	-7.45876	-8.41471	-17.0991	-22.0282	-34.0323	-17.7894	-31.6248	-3.64303	-12.0692	-5.7117	-12.6377	-17.4129	-12.2491	-17.1036	2.54821	4.68308	-0.407708
23-Jan-2019	hEOG - No	50	6.85022	1.7643	5.89395e-08	1.60263	2.82701	31.1256	-7.95317	-2.22938	17.4394	18.3909	13.2242	1.50971	-3.07555	11.6845	0.786852	-2.65938	-8.69934	2.24616	9.81392	-9.15148	25.5299	7.91048	19.1369	-5.59752	7.19333	16.4749	0.751126	-24.2117	-6.77257	-20.5438	12.0282	-11.0322	-1.19549	12.0511	17.0962	-7.95907	24.0759	17.189	30.8541	-0.268092	20.6253	-4.35804	21.2885	13.137	17.7631	8.47318	10.0374
24-Jan-2019	vEOG - Yes	20	0.0742622	2.68537	0.946084	8.10008	-6.63653	29.6598	13.0096	14.4078	8.52671	-4.96349	-10.5702	6.81578	4.44044	-14.498	-10.8413	1.97291	-10.1109	15.2969	-5.40196	-10.414	-12.1112	-11.5549	-3.6423
24-Jan-2019	vEOG - No	20	-1.29583	2.51376	0.946084	8.22824	3.75758	0.881089	12.934	1.25003	-24.5029	9.44451	9.50839	15.8367	-4.85801	-0.731934	0.915396	-1.81289	8.41529	-6.73783	-19.6174	-3.39584	-19.3505	-0.693086	-15.3875
24-Jan-2019	hEOG - Yes	20	-6.57135	3.6497	0.0720454	-9.70365	4.38765	-22.6215	15.392	-6.07349	21.0979	-16.9443	-0.956978	-16.4488	-1.94532	-6.52386	-16.9328	-7.85043	-28.7163	-36.9917	-26.6728	26.3005	-0.683903	4.18522	-3.72442
24-Jan-2019	hEOG - No	20	1.08201	5.52491	0.0720454	10.7436	26.8567	-17.572	-21.9401	-4.74762	9.3988	-7.90748	-0.12088	7.27084	-4.6065	28.9128	20.1931	18.3479	24.8006	20.2413	17.1214	-44.5692	-69.4595	3.47863	5.19781
25-Jan-2019	vEOG - Yes	10	4.83562		0.520523																															9.81577	-34.8612	-23.8154	82.2701	6.35805	111.3	-128.629	-10.6824	26.2099	10.3911
25-Jan-2019	vEOG - No	10	-2.66494		0.520523																															-0.527942	-13.7352	58.9789	-28.8632	-42.3962	-48.3803	3.32039	46.7142	-32.5523	30.7922
25-Jan-2019	hEOG - Yes	40	-13.1903	4.55246	1.04261e-06	-42.4975	-32.1188	15.7079	-21.6312	-13.3254	0.437533	7.85609	-22.7893	-42.2548	-2.24492	-39.1209	-3.2637	-1.43466	-13.5868	0.729926	2.39843	7.65528	-19.199	102.514	-26.6053	-32.6767	-28.3016	-18.8406	12.3726	36.6775	-11.9369	1.86348	-27.3132	-38.4453	-64.8913	-2.5284	-41.7481	-43.56	-4.19102	-4.04305	-8.54239	-63.1727	-32.9563	10.9808	-23.5851
25-Jan-2019	hEOG - No	40	16.6573	4.33672	1.04261e-06	-13.7564	22.7865	-26.9736	15.4365	-30.5008	7.03824	7.4007	30.2417	105.706	-29.5884	13.9718	23.8577	26.6655	-2.36141	16.8065	50.8539	71.986	6.06825	23.6199	7.30572	45.1512	-45.5665	35.3122	0.88042	-0.0801739	38.8536	15.6831	36.1906	35.6745	4.60739	1.5786	-5.60742	25.5061	24.208	27.6155	13.0197	17.5534	30.8884	0.869293	37.389
26-Jan-2019	vEOG - Yes	50	-5.45341	5.07649	0.251042	13.7638	12.9083	-11.8411	1.89058	-5.00342	-4.67611	-4.56522	0.702987	14.9747	-11.7641	-9.86148	-13.9087	-10.711	9.53313	-15.0443	11.1002	-20.1325	-2.74025	10.2314	12.7917	13.1856	1.19343	-36.9747	-2.69677	16.717	14.9234	-5.29592	-7.6922	28.3214	-12.4541	34.1431	-10.0443	18.2116	16.5054	18.6924	-25.537	5.7353	-13.9876	-12.2	-6.5116	-22.4729	-63.9274	-175.983	-128.395
26-Jan-2019	vEOG - No	50	5.50294	3.10643	0.251042	3.26696	27.5352	25.0629	11.4096	23.2402	-10.6046	-3.80312	-4.32629	13.5305	-10.4704	-4.00803	1.24103	-11.1505	8.07656	-7.26143	9.20876	6.18684	16.0742	-11.2312	-11.9566	-7.58582	-9.10069	11.695	22.4974	-24.3352	-11.5803	5.10675	2.18954	-2.41417	3.37067	8.36112	26.899	-7.23761	1.51015	32.8531	-9.93987	-5.91129	6.58669	-11.0998	10.7813	-49.3496	9.97563	-18.5772	69.9376
26-Jan-2019	hEOG - Yes	50	-2.52779	2.86284	0.0129471	-35.1957	-5.01446	-9.79414	14.9424	7.47306	50.6433	-10.7447	-3.53855	27.2964	-16.0206	18.1005	17.8479	-4.45603	-25.949	10.6328	3.13328	-32.0879	-0.162505	-8.19258	-10.6364	-51.8072	-6.12144	-9.75593	-10.5956	5.15522	0.316802	10.1282	-10.1111	-1.68911	-2.62693	-12.6806	11.0074	-17.9877	-9.26457	10.1075	-24.7752	-4.97994	9.29381	4.44369	10.3478	-61.8336	-39.6573	1.40172	0.938984
26-Jan-2019	hEOG - No	50	8.35554	2.77156	0.0129471	-2.14452	-10.3905	-34.4762	34.4991	9.24538	-7.04252	-16.4247	2.76844	-10.1702	-12.095	-14.043	24.187	13.7873	15.9434	-7.33099	-3.67303	-10.3721	13.1891	22.3929	-10.1274	6.30395	20.8374	24.1108	31.5283	3.56517	-19.1303	1.62354	2.64207	-5.86229	32.93	5.03705	15.9148	10.5504	19.3519	14.2115	32.5244	-30.9318	12.469	-5.89333	-10.687	0.867612	69.8631	26.7236	9.07162
14-Feb-2019	vEOG - Yes	80	-2.12718	1.61571	0.0617052	-10.1505	16.862	-4.60323	8.90743	0.196732	3.08396	14.2551	-24.6897	-6.81452	-1.18219	31.6254	-5.45612	-14.8139	1.96008	-24.7278	15.3314	29.7998	0.105854	-9.56684	10.9577	-3.98242	18.7145	-12.6326	22.5766	-4.93703	0.821869	-23.5994	3.22097	10.2891	-27.0215	1.60595	26.3835	3.52567	4.94696	-3.74821	-1.12145	-7.42958	-4.66727	-31.58	8.89911	-5.64194	-1.56527	8.9769	-6.45018
14-Feb-2019	vEOG - No	80	1.83459	1.54456	0.0617052	19.0339	30.4217	14.1041	-0.494189	-10.597	9.98923	12.1134	-2.48772	-18.6859	9.99026	-8.60432	19.6583	13.2865	-2.73758	-26.2334	-2.34704	20.7598	-2.16021	-9.1745	23.2152	-6.58338	3.94356	30.2789	-19.6914	0.394978	-3.8553	9.13781	-10.1314	-13.8384	-7.11007	-26.0405	5.98822	10.6541	9.6239	16.567	26.6993	7.12156	10.0401	-13.2037	-34.6904	-13.6558	-17.2012	-13.2788	2.60455
14-Feb-2019	hEOG - Yes	80	-3.50583	1.28966	1.40983e-07	-19.457	-11.4946	12.3257	5.07197	26.1178	-10.1171	18.7351	3.56737	-3.79662	-0.893598	-12.6093	2.57713	-4.22369	-3.55375	0.0597962	-13.2698	-23.2905	12.9743	-0.558088	-7.34942	-6.6066	7.14536	-3.66219	-7.71628	10.4157	-12.1856	11.8223	-12.8743	1.11734	8.60956	-7.82028	-29.9488	-13.9018	8.33209	-4.91097	-12.2504	-7.92483	-35.6769	9.37079	7.44912	-14.2507	9.62015	8.03532	6.95666
14-Feb-2019	hEOG - No	80	6.45999	1.09325	1.40983e-07	7.77902	8.09165	1.79279	3.54211	-1.55471	12.1517	9.84782	-16.5155	6.79625	-16.7571	0.238585	2.77723	7.1753	8.51208	14.3169	6.11107	-3.53539	1.30348	28.6507	-20.1051	8.09943	-0.591377	-0.364605	-6.14467	3.10948	16.0248	29.3685	2.20927	16.155	12.1783	-3.87034	6.14937	13.6021	12.9532	26.1636	18.5103	-15.3937	4.99445	11.3023	22.7618	0.986886	3.22586	8.15798	12.9244
15-Feb-2019	vEOG - Yes	30	6.49083	3.39477	0.145319	23.2737	36.5236	27.4937	25.0567	6.02872	4.29544	-16.9596	35.2248	48.0936	14.8317	-10.5477	12.3746	-7.30699	-6.23769	20.8013	7.71124	-22.6347	4.88994	15.0034	5.80525	7.59711	22.6819	-0.139006	-34.4558	-12.0193	-1.63074	-12.0587	10.9891	-9.90219	-0.0582795
15-Feb-2019	vEOG - No	30	-0.0682632	2.9478	0.145319	12.2827	-3.0597	34.1218	11.2723	-18.2672	2.37252	35.9933	-39.5306	1.82168	1.47411	13.8741	3.3775	0.6765	-20.4676	-6.97062	17.1811	-19.1663	-2.85409	-18.9848	-8.19563	3.25548	4.64828	5.22391	8.84071	-11.4927	-13.1018	-0.950508	6.71523	16.8983	-19.036
15-Feb-2019	hEOG - Yes	30	-6.26017	3.93338	0.0198831	7.82817	5.49304	13.2173	25.5441	-2.18109	-32.2114	-13.0333	-67.824	24.7771	-23.411	-14.7788	-34.8215	2.43179	-20.7841	-12.9849	-4.11584	15.0386	33.8964	-21.891	-2.65856	-14.0886	-5.5692	-27.9263	-14.558	-17.6589	-1.36084	-20.0997	3.90459	29.4308	2.58998
15-Feb-2019	hEOG - No	30	7.7294	4.3315	0.0198831	36.6593	-7.23171	15.5863	11.2954	-15.293	89.0555	42.9519	-32.9436	-2.27999	-9.50404	6.15527	8.84802	31.7843	-2.47396	9.20468	16.3856	2.31376	0.839087	-22.5095	-35.6745	6.55724	10.5032	12.7316	11.5365	11.5935	10.7086	18.2748	-19.39	21.3495	4.84816
16-Mar-2019	vEOG - Yes	80	1.09818		0.0460783	9.37344	32.7437	47.661	11.5127	42.3317	15.6849	39.5799	-7.4168	-5.19249	27.882	20.8102	-37.2385	3.62764	20.9455	2.38448	6.08449	-34.8313	56.6643	-88.6401	-189.936	27.4505	27.7925	29.5663	-2.54921	-19.8433	-35.6066	-16.7578	39.6385	-10.9334	-3.07567	21.2415	-10.7808	-39.4956	2.69474	14.5141	-17.1375	-15.1302	12.1719	0.622388	11.0205	-26.1875	-18.9002	10.616	-1.81771
16-Mar-2019	vEOG - No	80	-0.218935		0.0460783	6.19746	9.0438	19.6682	-8.03602	41.8959	-30.295	-7.01762	-5.50241	2.4765	-3.62923	5.8272	-35.8601	-40.9678	6.49793	-6.88135	-29.8838	35.5071	-52.5391	165.73	75.5667	33.4804	-19.1516	52.4476	14.1939	-56.0912	12.1859	29.0619	-4.36268	8.03912	-51.6704	-5.18042	-19.5588	4.78877	-3.35434	-17.641	11.6772	3.49829	5.81366	-17.7097	0.00964549	4.10657	-2.51646	-2.125	-28.7923
16-Mar-2019	hEOG - Yes	100	-4.10816	4.92591	0.000250823	49.4813	5.81737	9.17953	-0.295294	-2.50153	-13.1397	4.44807	-32.4022	23.7779	17.0565	49.475	54.8667	-20.0216	34.6502	45.3361	36.8885	27.857	8.14636	-12.1679	-220.895	43.5579	-33.7876	68.2486	77.9297	20.6919	-28.3726	-18.1198	98.4923	-44.4586	31.1803	54.9269	23.0762	14.5589	38.8949	-3.16657	-18.0427	-9.41248	-3.28072	25.617	9.46108	41.1363	25.252	11.4503	-12.9474
16-Mar-2019	hEOG - No	100	-18.0519	4.90534	0.000250823	-43.0012	2.75074	-0.48175	1.75177	1.5579	8.64933	-3.15579	-9.57451	-13.662	17.4814	-13.7872	-44.6725	-52.7069	-34.7049	3.19109	-25.648	17.518	-27.3415	195.209	75.0737	-70.3921	-26.6084	-2.9163	-16.4224	-5.90971	-22.5849	-11.2641	2.68054	-63.763	22.2754	-31.3638	-0.462087	-2.32507	-12.2674	0.898379	-25.0219	7.7334	-1.94006	-4.15563	-21.5673	-24.4244	4.04015	-12.4215	-45.8127
21-Mar-2019	vEOG - Yes	0
21-Mar-2019	vEOG - No	0
21-Mar-2019	hEOG - Yes	50	-13.9301	3.13138	7.56313e-07	-19.8969	-16.9516	-21.4799	-14.5144	-26.5327	0.735123	28.452	-9.76801	-16.2152	-28.6344	-22.8529	-5.68566	-67.4204	-9.1169	-20.9656	8.26701	-28.9575	-63.2222	-42.9494	-46.2159	-28.9563	-33.8524	-16.7347	-11.2225	17.147	-24.9469	12.5783	-15.617	-22.9456	3.44449	12.2609	-21.8827	-12.8553	-26.0047	-13.777	26.8863	-38.2956	-15.7344	28.2247	-15.1318	8.44931	-25.2308	2.52402	-45.686
21-Mar-2019	hEOG - No	50	16.4887	5.15815	7.56313e-07	-4.21404	1.24705	7.35601	-25.3069	-31.7514	4.98687	20.7279	12.4791	-44.4427	52.279	-27.9611	-7.77365	39.1147	60.1023	-3.71938	29.5719	4.82509	-13.7628	39.9541	43.7915	-10.9553	-1.79289	79.0089	71.1067	24.1749	23.0081	3.2621	3.7598	85.2099	-21.8576	2.33174	29.5323	40.8285	9.79162	52.3814	53.3958	30.1166	25.7132	25.2657	52.5479	35.5092	-78.4665	-87.421	75.199
24-Mar-2019	vEOG - Yes	0
24-Mar-2019	vEOG - No	0
24-Mar-2019	hEOG - Yes	20	-3.88423	6.18374	0.285305	11.4834	-0.25786	-22.5527	-31.6479	-31.4403	22.5691	-9.78042	-37.3423	48.5514	-37.5871	-10.8896	10.566	12.6177	55.0286	7.12316	-43.696	-1.6824	10.6619	-30.6056	1.19636
24-Mar-2019	hEOG - No	20	5.81433	7.07064	0.285305	-7.35287	15.6891	-8.81813	41.6666	7.30762	-21.6256	-5.53334	-10.1846	18.0294	8.31924	28.5006	-30.0477	84.442	-24.0685	-10.2642	17.1141	14.0262	-43.1931	64.33	-22.0502
25-Mar-2019	vEOG - Yes	0
25-Mar-2019	vEOG - No	0
25-Mar-2019	hEOG - Yes	20	-0.330273	3.74817	0.490334	8.25411	27.3597	6.81422	2.66285	-11.6747	-18.7241	-11.5334	14.2645	-9.78275	-25.9427	14.6009	-20.5298	39.0381	-3.43763	-0.463781	10.5747	-17.9918	6.82036	-14.8847	-2.02949
25-Mar-2019	hEOG - No	20	3.24142	4.4111	0.490334	40.1188	17.2825	-16.3457	14.555	-10.0123	0.0378036	-4.3935	3.96033	5.87698	5.55251	-14.08	-8.1568	39.0704	-32.9396	-26.851	11.8394	0.0330392	18.9066	29.0787	-8.70465
11-Sep-2019	vEOG - Yes	20	0.295597	2.56039	0.147847	2.59053	-7.94204	10.4472	-7.09257	-7.84904	-14.5498	-9.40493	-7.75427	17.0719	27.1563	13.8261	-0.879298	-1.91575	-17.7846	3.30806	-4.41347	-8.68936	3.25764	3.37568	13.1536
11-Sep-2019	vEOG - No	20	-5.70001	2.39141	0.147847	-7.67566	-16.8253	9.52697	-15.2907	-17.9484	-1.04172	2.3043	6.24037	2.26747	-15.6525	-5.14569	6.64558	-16.6151	-0.617352	-8.98606	1.6085	-5.68116	11.3802	-16.5724	-25.9213
11-Sep-2019	hEOG - Yes	20	-2.87154	2.59044	0.694891	-4.12542	-11.8647	-1.26045	-39.7373	-10.1056	12.1173	-0.170447	4.03015	4.23514	1.98571	-15.5016	-1.84704	-13.4988	-3.34601	3.88993	0.386862	-0.766992	1.88739	15.2211	1.04007
11-Sep-2019	hEOG - No	20	9.32895	11.1464	0.694891	1.34083	-19.9894	-34.3067	213.645	28.0056	-1.92326	7.32428	4.84207	-4.94494	11.3804	5.90058	-3.4928	5.42032	-5.81901	13.8316	-14.1135	0.681016	-3.6493	-4.1783	-13.3751
21-Nov-2019	vEOG - Yes	30	-7.88508	2.93366	0.620404	-20.4349	1.90398	-1.86332	11.0601	-34.1881	-14.763	-22.4516	25.3729	6.42354	-40.9109	-13.5696	-0.330972	-2.31306	1.61907	-12.487	-23.9712	-31.357	0.451062	22.3274	-26.8932	2.29811	-14.4603	-17.6477	3.96427	-2.99734	-24.3396	-0.304186	-10.8558	10.9884	-6.82223
21-Nov-2019	vEOG - No	30	-13.7005	4.54761	0.620404	-7.58831	1.29036	-39.0779	-5.95778	-8.73442	-3.87401	-40.1825	-6.66757	-19.2734	-109.703	-21.0825	1.84881	6.42477	-43.7004	-1.23518	-23.3761	19.7078	-58.1123	10.5874	-6.77309	-7.51553	-8.26967	-13.645	2.52975	-10.2326	9.39484	0.492306	-7.19425	-20.287	-0.808558
21-Nov-2019	hEOG - Yes	30	-3.4382	1.64458	0.347828	10.2735	3.441	-6.81137	3.41488	-6.50791	-2.97528	-17.0174	-0.49954	1.09313	8.42913	-3.17973	-9.8865	5.8406	-16.1748	-3.02372	-12.734	9.35245	-15.5761	0.631463	-11.9018	5.96307	-3.51095	-23.375	-7.01208	4.60403	-5.60864	-14.622	8.1182	-8.59862	4.70807
21-Nov-2019	hEOG - No	30	-1.01113	1.08083	0.347828	-2.9706	-11.402	-5.69036	2.19687	-0.812765	-4.13051	-8.59514	-0.618892	-7.9132	7.9463	5.10932	-0.298095	-10.1129	-7.02519	5.62896	3.51973	5.13093	0.186283	-6.19071	4.74936	-4.64431	-5.86745	-4.31024	-1.79952	-4.57972	5.05208	9.50051	-1.36634	11.0965	-2.12283
[truncated: 56 more columns]

## Sheet: Figure S4-C
Date	Signal	Trials	Mean	SEM	p_value	Feature_values_ 1	Feature_values_ 2	Feature_values_ 3	Feature_values_ 4	Feature_values_ 5	Feature_values_ 6	Feature_values_ 7	Feature_values_ 8	Feature_values_ 9	Feature_values_ 10	Feature_values_ 11	Feature_values_ 12	Feature_values_ 13	Feature_values_ 14	Feature_values_ 15	Feature_values_ 16	Feature_values_ 17	Feature_values_ 18	Feature_values_ 19	Feature_values_ 20	Feature_values_ 21	Feature_values_ 22	Feature_values_ 23	Feature_values_ 24	Feature_values_ 25	Feature_values_ 26	Feature_values_ 27	Feature_values_ 28	Feature_values_ 29	Feature_values_ 30	Feature_values_ 31	Feature_values_ 32	Feature_values_ 33	Feature_values_ 34	Feature_values_ 35	Feature_values_ 36	Feature_values_ 37	Feature_values_ 38	Feature_values_ 39	Feature_values_ 40	Feature_values_ 41	Feature_values_ 42	Feature_values_ 43	Feature_values_ 44
24-Mar-2018	vEOG - Yes	0
24-Mar-2018	vEOG - No	0
24-Mar-2018	hEOG - Yes	40	68.9292	14.2642	0.368278	145.97	171.294	138.156	188.431	12.086	85.1505	232.778	-146.507	171.242	31.6435	122.338	-56.7154	45.5463	-25.0867	30.5458	-63.4566	-19.6239	42.6777	37.8697	-7.8821	51.5169	47.584	60.0269	-4.30785	49.6223	89.4503	72.3162	72.6703	41.4436	36.9176	76.3846	-81.1191	107.171	175.432	164.36	150.302	328.745	105.833	27.4828	48.8804
24-Mar-2018	hEOG - No	40	61.2698	13.1746	0.368278	67.9979	77.8764	32.9741	-10.0693	25.2084	303.695	260.775	-25.8329	186.406	10.6145	-6.13381	-23.3795	35.2501	51.0909	-17.6234	185.751	-23.3592	89.5613	-18.8993	79.7805	94.4911	29.4858	20.6085	41.3793	24.048	46.3306	36.3977	46.5333	49.3161	47.5026	39.0139	-15.5577	-90.2778	75.9181	14.2898	135.233	140.736	49.2991	242.188	142.172
25-Mar-2018	vEOG - Yes	0
25-Mar-2018	vEOG - No	0
25-Mar-2018	hEOG - Yes	20	90.2839	23.213	0.239324	23.9939	44.4285	7.37416	53.7273	-58.8325	20.2655	24.9363	-72.4941	69.1913	107.877	119.034	215.173	384.622	165.634	189.864	107.582	150.902	156.605	67.5862	28.2084
25-Mar-2018	hEOG - No	20	54.6209	12.5207	0.239324	68.4387	95.6763	33.9489	24.1136	31.7026	26.1372	13.295	45.9477	43.7801	24.7082	-6.95765	162.058	141.078	57.2035	167.464	-7.18737	91.5937	96.9199	-37.4485	19.9452
26-Mar-2018	vEOG - Yes	0
26-Mar-2018	vEOG - No	0
26-Mar-2018	hEOG - Yes	10	216.027	38.8275	0.031209	293.334	344.317	294.731	395.405	98.081	81.5681	208.872	9.99483	203.134	230.832
26-Mar-2018	hEOG - No	10	71.6232	29.5909	0.031209	-11.4801	134.245	104.117	211.928	-10.1917	130.867	113.757	124.24	19.7514	-101.001
02-May-2018	vEOG - Yes	30	84.1563	25.4658	0.00195268	109.013	146.011	61.8544	136.168	-187.724	-106.339	235.614	197.003	172.054	125.619	51.6155	105.775	109.617	101.961	129.113	136.116	-73.7438	41.5438	226.07	3.63069	-207.565	113.006	145.009	-308.032	320.611	130.571	238.144	88.4819	75.547	207.945
02-May-2018	vEOG - No	30	226.68	36.9213	0.00195268	17.5729	248.641	245.242	3.75053	-69.7616	158.456	197.565	247.035	531.985	202.201	568.171	250.417	166.649	184.159	234.877	177.403	84.2695	268.012	463.99	170.024	-171.704	448.423	369.743	611.286	432.015	549.821	-67.311	-50.8219	122.918	205.363
02-May-2018	hEOG - Yes	30	30.6053	7.37329	0.162375	17.9354	-10.14	33.1592	-27.3436	-7.55116	97.261	-45.6953	29.286	28.8654	44.0342	41.1294	76.4777	-4.72334	38.0914	54.9528	56.6812	73.6497	47.8849	48.7543	68.1385	105.215	-66.1975	64.1244	-17.6293	43.5395	-5.61873	40.0141	58.8341	32.1826	2.84717
02-May-2018	hEOG - No	30	50.389	7.16219	0.162375	53.9367	38.9029	31.3776	65.7244	12.7675	78.4626	25.3053	40.3968	87.7887	80.3258	147.769	113.248	11.3486	56.1412	19.7703	35.5341	69.3915	47.1381	35.3559	45.2393	-41.0613	20.4556	69.0203	75.815	64.9589	139.949	22.0699	29.097	15.4715	19.9682
03-May-2018	vEOG - Yes	40	127.497	20.8448	0.017239	254.322	9.59081	157.908	207.39	305.914	383.916	135.416	119.598	239.899	236.742	136.465	295.608	11.3233	84.545	183.455	49.411	-28.6554	275.774	91.6307	55.8777	75.8515	-45.1203	251.449	217.799	29.2044	-83.7588	295.331	106.668	354.428	-47.2512	55.7618	-272.217	33.4129	114.592	238.981	141.321	143.823	76.1926	126.668	80.6056
03-May-2018	vEOG - No	40	198.816	23.0652	0.017239	296.883	230.479	275.273	263.542	219.291	292.464	450.923	165.971	137.094	393.546	91.0526	152.927	164.489	260.196	297.372	124.31	196.609	224.254	244.002	188.046	165.629	119.092	170.362	148.577	402.062	234.449	576.904	-160.241	-129.324	-37.941	258.545	102.147	271.612	460.101	37.8127	19.7081	108.901	115.357	274.195	145.975
03-May-2018	hEOG - Yes	40	231.636	21.5914	2.65666e-09	159.562	108.193	372.615	143.875	172.037	207.513	10.0529	171.346	156.918	296.303	267.417	304.7	163.669	190.641	111.766	145.722	192.322	178.363	204.589	246.569	322.757	116.668	305.579	655.607	294.685	317.469	495.12	346.847	443.147	419.412	300.597	294.212	-10.0639	65.1169	343.789	322.253	209.836	74.6983	71.5605	71.9827
03-May-2018	hEOG - No	40	60.9268	11.7163	2.65666e-09	68.0916	76.9517	115.554	135.713	105.753	36.5242	56.1753	241.203	37.6141	0.470036	-17.7085	46.321	74.2195	4.17049	63.8772	32.6298	43.7424	65.2347	32.5283	27.8685	35.3277	59.9462	12.755	-19.6317	45.2202	22.426	69.7193	56.8419	95.1314	238.681	73.3818	27.8452	28.7241	53.2113	155.362	-184.359	229.226	140.029	40.7868	9.51204
04-May-2018	vEOG - Yes	20	16.3876	10.3853	0.0027986	48.5764	9.57907	72.9976	5.0304	-2.18887	-32.3465	-133.616	-8.97482	-3.17955	28.1647	7.52908	42.6335	-10.8482	35.1276	72.5207	26.4451	48.7918	13.6948	29.4374	78.3784
04-May-2018	vEOG - No	20	99.6751	20.6841	0.0027986	45.614	23.1848	39.0176	18.5988	133.244	-39.1579	246.756	268.84	192.282	127.393	-1.59066	64.6314	123.857	225.817	254.932	29.4337	68.5903	67.7361	47.9299	56.3943
04-May-2018	hEOG - Yes	20	16.865	12.891	0.000199707	63.7362	44.4996	91.3155	119.294	98.8832	6.92353	-16.9233	49.5702	53.3031	7.32398	9.74531	19.5021	10.8148	-0.0365353	-77.3484	-17.8683	-30.4641	49.3857	-27.0183	-117.338
04-May-2018	hEOG - No	20	113.862	18.5306	0.000199707	36.3096	20.9783	150.056	157.104	226.341	247.676	44.683	173.003	54.1114	49.3845	68.5625	38.6751	52.2611	87.3263	104.031	249.865	102.813	59.1999	287.216	67.6491
05-May-2018	vEOG - Yes	10	16.7188	13.4475	0.0211339	55.3198	-13.6588	-1.92051	21.4641	85.276	15.5989	64.2335	-14.4516	-57.7704	13.0973
05-May-2018	vEOG - No	10	80.1118	18.1938	0.0211339	95.0751	70.8536	57.1296	53.9928	38.1946	20.4737	51.7367	196.364	167.849	49.4493
05-May-2018	hEOG - Yes	10	55.0805	13.2409	0.241322	54.5068	10.6242	28.6691	67.9789	-1.65554	37.454	142.148	83.9793	42.9456	84.1545
05-May-2018	hEOG - No	10	33.1389	10.7834	0.241322	-11.5252	6.99863	18.8187	21.5362	3.00075	62.9378	53.8148	63.5188	96.4074	15.8812
13-Jun-2018	vEOG - Yes	10	51.5131	33.2738	0.10411	120.811	21.0788	-57.4591	257.07	113.962	21.1204	15.8443	138.523	-24.9506	-90.869
13-Jun-2018	vEOG - No	10	150.848	39.9638	0.10411	89.7872	-4.03077	134.761	214.593	165.028	435.956	154.2	109.271	214.388	-5.47283
13-Jun-2018	hEOG - Yes	10	55.8385	9.4701	0.384673	-4.07406	53.132	43.6451	69.8817	39.3297	108.77	45.191	54.8837	61.6888	85.9374
13-Jun-2018	hEOG - No	10	76.1675	15.9599	0.384673	68.7066	42.8603	59.1791	42.5463	74.9351	177.778	97.4301	123.232	84.1791	-9.17269
14-Jun-2018	vEOG - Yes	10	-3.87021	16.0199	0.0140193	105.536	-10.0659	9.18005	-40.2386	3.07359	-3.123	7.54205	-89.2502	-42.5735	21.217
14-Jun-2018	vEOG - No	10	38.7211	10.2882	0.0140193	9.64895	32.182	78.9081	42.2249	79.379	11.3182	35.5705	-9.64294	83.8329	23.7895
14-Jun-2018	hEOG - Yes	10	29.1892	10.239	0.088973	-3.74887	21.6046	46.4715	-23.5468	61.1208	74.3278	38.1326	11.9264	62.3983	3.20618
14-Jun-2018	hEOG - No	10	61.878	13.0628	0.088973	48.3998	44.2627	47.3478	14.3129	78.1548	89.5091	25.2505	52.2244	57.8779	161.44
15-Jun-2018	vEOG - Yes	10	242.589	53.17	0.57075	387.059	380.371	159.587	236.448	244.01	233.529	373.788	-74.0264	30.3015	454.823
15-Jun-2018	vEOG - No	10	239.146	39.5763	0.57075	225.687	158.685	316.929	363.035	199.523	165.717	130.874	429.013	367.23	34.7635
15-Jun-2018	hEOG - Yes	10	21.3508	18.4559	0.73373	-26.9791	17.9736	39.1738	11.1466	72.8547	35.2083	25.5626	8.47743	126.354	-96.2639
15-Jun-2018	hEOG - No	10	19.168	5.9336	0.73373	36.774	17.1885	34.0776	-11.9181	2.25246	12.2892	54.5021	10.8263	15.4872	20.2014
19-Sep-2018	vEOG - Yes	50	88.1623	26.5535	0.844239	1.86399	110.25	-237.161	-52.6495	21.5631	81.8191	-2.14463	151.289	37.6373	-215.382	234.783	146.269	222.982	24.6211	270.401	157.758	-128.839	316.469	-353.133	30.1373	-13.8276	181.607	-36.6503	-83.9961	-60.9036	273.518	569.824	210.801	532.303	468.662	172.937	11.2625	12.6605	224.5	23.9423	-69.5559	244.997	64.4634	545.903	202.764	9.17381	46.414	-40.5334	39.1572
19-Sep-2018	vEOG - No	50	69.9606	31.962	0.844239	11.295	237.999	-103.668	-205.083	395.627	-61.6471	518.584	-170.43	296.701	-91.8743	153.078	463.815	189.584	385.047	-63.4575	138.203	21.8335	350.625	-48.5993	420.465	-57.9784	34.6388	-338.207	-484.983	-147.528	212.549	344.711	-68.6227	-305.4	105.967	-341.335	106.851	57.8416	267.282	371.414	171.994	111.445	-19.073	-259.173	452.812	0.863569	10.5493	40.8268	124.373
19-Sep-2018	hEOG - Yes	50	16.6436	3.46588	0.000668702	8.45066	30.9491	40.0013	-7.1093	35.2563	31.946	-11.8663	14.2429	17.13	8.6303	-26.3729	-16.1567	46.9413	55.9914	-5.15782	-9.95204	8.30718	-4.03768	45.1709	23.257	1.52619	31.946	24.4501	4.00663	51.8916	21.4337	-19.6784	-17.8473	-15.2985	14.1753	-7.69263	-11.1785	21.9866	27.6411	28.2723	1.57077	33.497	34.1165	79.9566	22.9789	15.1845	31.958	0.373103	-0.554278
19-Sep-2018	hEOG - No	50	36.0456	3.99886	0.000668702	25.0411	3.8873	10.5785	36.3355	84.1283	-4.41598	37.5091	-5.71208	74.745	43.6417	3.50689	38.2778	42.82	56.8428	67.5874	65.7178	-5.07277	38.8326	19.5184	103.729	39.974	37.9615	11.0981	12.6863	60.2657	-9.64174	88.1835	69.9381	49.6405	27.9892	1.94798	24.1113	32.4877	41.4995	52.2848	43.5124	4.37417	9.92568	-0.451099	55.0795	-8.41826	13.4987	25.3862	46.4917
20-Sep-2018	vEOG - Yes	20	42.5471	32.5147	0.818149	-88.5593	-57.8748	-75.4169	133.068	24.545	79.4622	208.149	-16.7809	-84.7156	-3.17718	-73.113	-210.983	-12.0373	236.438	88.2831	363.742	-15.5689	82.1568	-29.6052	302.929
20-Sep-2018	vEOG - No	20	49.7957	28.3483	0.818149	-26.1483	337.021	143.392	43.1855	95.3039	-33.2662	-38.5002	119.627	-69.1544	264.69	52.6103	63.8299	155.73	166.308	-142.385	61.026	-110.568	-51.1736	-115.846	80.2336
20-Sep-2018	hEOG - Yes	20	19.4196	9.07781	0.0065572	30.605	-11.468	-21.8829	57.2772	-21.2329	-32.7785	27.0179	-8.59522	141.001	19.1268	28.8798	-13.173	25.4312	73.101	37.7022	-1.05295	25.9228	-8.00489	-6.90416	47.419
20-Sep-2018	hEOG - No	20	58.3228	10.6347	0.0065572	6.92224	41.8711	46.3345	101.302	62.4083	131.143	140.811	25.3265	182.219	79.8637	51.3415	17.8319	42.186	22.3585	11.8682	42.6186	69.3545	36.1504	6.56067	47.9844
21-Sep-2018	vEOG - Yes	20	-41.1429	22.841	4.68041e-05	-132.173	-108.048	-5.18985	3.01975	5.25032	-16.1391	19.6615	13.0934	12.2317	39.2618	-262.159	-66.002	30.9032	130.428	13.2397	-127.578	12.2594	41.365	-204	-222.282
21-Sep-2018	vEOG - No	20	181.594	40.1819	4.68041e-05	515.055	216.016	71.2081	36.61	25.4003	37.7748	-14.7798	-11.0735	11.0689	32.0534	100.938	156.858	265.927	406.822	540.166	161.969	395.912	209.827	80.6149	393.512
21-Sep-2018	hEOG - Yes	20	16.8284	6.54765	0.000920914	-44.1526	9.49828	12.905	9.36099	14.9659	28.543	20.7055	25.7698	10.2296	7.97505	0.504101	-0.932216	-13.4631	6.45347	28.0524	27.1634	46.3489	3.98386	30.8744	111.783
21-Sep-2018	hEOG - No	20	44.9681	6.22255	0.000920914	45.0307	9.77544	23.5466	15.048	18.6617	31.0279	16.156	15.0687	42.7724	43.9862	77.9157	48.0701	101.991	78.4203	50.1746	78.1012	20.2585	45.3267	92.9612	45.069
22-Sep-2018	vEOG - Yes	20	12.0493	3.40816	0.989209	33.0774	9.70482	-5.98416	13.2064	24.6744	24.3761	54.3001	13.2284	0.594593	8.77023	10.2425	24.2018	-12.1227	-0.289791	7.01985	6.83319	18.5884	7.4683	-7.82188	10.919
22-Sep-2018	vEOG - No	20	13.2049	2.93609	0.989209	9.95677	40.7445	17.5836	17.6695	10.0323	-0.447702	40.313	5.44092	2.54351	35.9253	7.79792	25.7448	9.71642	7.94353	0.428847	-1.58902	3.68853	19.0918	6.67851	4.83542
22-Sep-2018	hEOG - Yes	20	12.3517	2.28768	0.00835483	13.4296	12.3004	13.8613	11.3133	-1.30726	19.1983	26.6919	0.933779	-4.58888	36.9303	9.49226	10.7589	6.37837	4.78806	15.2099	28.1873	11.0413	20.1532	9.38326	2.87923
22-Sep-2018	hEOG - No	20	22.6625	2.65337	0.00835483	31.4732	29.2576	32.6064	11.5324	33.2239	46.7386	17.7445	13.5214	27.4972	38.0951	7.09022	11.0691	21.7359	16.4234	28.5731	6.53191	8.75639	22.5962	10.9789	37.8041
05-Nov-2018	vEOG - Yes	0
05-Nov-2018	vEOG - No	0
05-Nov-2018	hEOG - Yes	50	49.4407	3.3902	5.69932e-13	71.2742	130.379	115.791	2.72252	98.7135	18.4895	54.4834	66.1095	60.6824	43.781	32.7445	61.0338	30.8893	41.2444	64.5617	53.503	27.0732	87.3109	20.8799	30.6732	63.2606	50.123	46.1924	20.2126	15.6794	53.27	39.6393	62.1863	59.3982	47.0204	35.3598	51.0216	53.7315	34.7409	64.7584	35.763	54.243	52.8932	58.9564	43.3435	71.7561	31.2625	27.9644	53.4672
05-Nov-2018	hEOG - No	50	9.2654	2.85875	5.69932e-13	33.986	15.679	-35.2983	24.6021	-14.0798	46.3864	31.0288	-34.2673	33.3226	-25.4557	-8.81169	31.4967	-4.03164	9.59606	18.4921	26.3621	15.2606	12.3605	-17.158	30.2192	39.8876	11.5195	4.63632	-3.1018	-8.76605	-14.6698	4.2494	1.40721	-7.81932	15.8164	13.7361	35.8281	-11.6751	-13.3543	16.6652	7.70953	15.562	20.8894	10.9155	-22.1245	16.1728	19.1295	33.1344	6.19933
06-Nov-2018	vEOG - Yes	0
06-Nov-2018	vEOG - No	0
06-Nov-2018	hEOG - Yes	40	15.7249	4.94792	0.0176946	-9.9757	32.5285	25.9525	-36.9835	5.53237	-3.53447	-5.17187	22.8984	54.7643	-10.4331	-3.26228	44.535	30.6843	9.50852	6.53676	3.48632	-15.3289	20.4718	173.744	37.8804	0.526287	11.3244	3.4787	41.1343	16.043	2.55364	9.9505	13.7827	-3.68853	20.2645	25.0323	20.1863	1.3297	31.609	-12.1496	10.7093	11.7175	11.9462	13.1071	16.303
06-Nov-2018	hEOG - No	40	25.8368	4.0963	0.0176946	44.4003	61.0875	3.80806	29.1297	64.054	9.23167	78.9606	69.3653	56.2139	64.2623	22.9776	3.47251	-12.8174	31.2455	5.43648	-12.0893	31.6288	11.9949	17.3112	65.4493	17.5765	10.3201	24.1083	16.8309	52.5884	-1.1222	46.7415	13.7601	43.7101	11.7964	-42.184	11.275	28.6888	2.75894	17.1147	44.82	11.9572	39.9603	7.73913	29.9088
07-Nov-2018	vEOG - Yes	0
07-Nov-2018	vEOG - No	0
07-Nov-2018	hEOG - Yes	60	11.0807	1.88634	1.95626e-06	-0.338686	34.2614	0.946787	34.7559	25.5147	-4.66529	14.1484	-2.85897	47.0152	13.3048	5.90497	33.1941	16.4338	8.62358	34.6515	16.4668	21.5526	40.817	2.47317	23.3607	-4.97658	-15.744	-1.40492	3.05707	-19.4782	-4.21513	19.7855	-15.7538	25.4639	11.1597	-4.70329	37.5088	19.6842	17.0486	-10.0807	15.9785	-4.20845	17.745	11.0787	7.50368	5.84278	-2.12784	-0.317402	25.1922
07-Nov-2018	hEOG - No	60	25.1328	1.93702	1.95626e-06	39.3916	29.813	-2.92601	22.5461	10.7692	29.8969	35.6939	22.0094	-2.16093	50.5131	23.953	23.9263	14.2315	36.3004	35.188	33.8416	14.1595	5.06163	20.5912	40.9355	-1.02358	30.4921	20.6587	34.9582	51.6718	47.95	40.2963	22.3658	36.0319	9.72934	69.4123	18.1602	20.2483	18.6382	20.5229	34.1768	32.8853	33.2001	20.5515	20.1691	1.32294	27.6316	37.2244	18.8635
12-Dec-2018	vEOG - Yes	40	18.1891	3.48211	0.85871	96.8592	-16.9222	17.3681	19.7512	6.96042	21.8381	24.1242	27.0552	-10.8375	86.3764	3.61424	11.7776	16.4924	40.6491	-11.0197	6.53669	8.44632	25.206	17.838	12.5142	35.5614	-7.01834	13.5407	37.1173	12.606	-1.70138	-3.52432	21.664	28.8971	12.5879	1.46359	32.9237	12.3043	21.7735	38.6675	1.7608	23.7488	19.1447	16.539	4.88049
12-Dec-2018	vEOG - No	40	18.1087	2.78884	0.85871	15.1103	16.2277	7.86625	22.1944	28.3711	1.06197	36.6072	5.24861	-21.8432	67.4627	10.4227	51.0992	18.496	-9.91462	27.9695	27.9513	19.6376	17.9202	21.7346	-1.11967	7.80256	38.8598	19.878	31.0098	42.5377	5.09566	57.5149	6.97513	36.6124	15.9193	12.9733	11.3964	7.11304	20.4667	2.77345	11.4464	11.9591	-0.993583	4.90469	17.5998
12-Dec-2018	hEOG - Yes	40	10.026	2.35995	2.44879e-05	-22.4011	11.4384	-18.4734	21.8884	4.30651	15.2249	4.28571	-1.87046	16.6577	14.998	-0.086854	27.804	3.26148	18.4388	5.57386	24.6036	2.58441	31.4694	7.75673	24.084	13.428	-35.2206	14.5529	25.2282	32.7283	15.6754	5.28157	27.1886	19.372	4.9766	1.1497	27.9033	14.4195	-4.03242	-7.25449	19.7676	25.5763	1.62362	-6.46632	13.5971
12-Dec-2018	hEOG - No	40	26.3822	2.15109	2.44879e-05	10.7184	28.5048	20.3084	43.6183	38.7263	22.2489	35.8553	13.5173	19.2049	20.2251	19.9601	11.5624	14.9191	10.1413	15.0117	24.9468	8.62022	31.1161	24.4459	22.1667	15.5445	58.1849	11.7179	13.8136	41.2748	34.7071	14.8521	15.4201	44.0128	43.3374	39.6094	37.87	45.492	12.5967	29.068	35.3301	39.7397	44.3338	0.945773	41.6182
13-Dec-2018	vEOG - Yes	40	16.3664	2.72703	0.547569	-42.7559	20.8467	-5.14749	-10.0959	0.229301	-0.858708	3.9673	27.6491	-0.787663	26.1847	14.2204	10.4186	36.1616	6.09554	34.1288	4.60895	4.75748	32.8078	28.8084	32.5084	10.9795	13.5282	2.67594	7.66288	19.5308	10.8477	7.5684	10.8546	16.421	31.1632	-22.803	0.484082	9.0648	32.6504	42.1165	68.1511	37.5546	42.5209	64.9264	25.0092
13-Dec-2018	vEOG - No	40	18.4727	1.91943	0.547569	22.3784	27.845	17.996	-1.20056	13.422	24.2425	15.6268	8.34071	21.298	18.4944	13.81	-6.18903	28.4574	20.3276	33.6026	49.414	33.2761	28.6507	9.28084	18.9164	6.68061	0.932145	13.4215	9.76326	12.854	1.60896	18.5487	9.0425	4.8158	15.6579	1.65952	-10.6501	50.793	20.6036	22.0071	14.3452	34.6398	57.5339	40.3296	16.3306
13-Dec-2018	hEOG - Yes	60	8.57135	1.90147	9.10293e-07	1.98232	15.5245	2.80496	-11.2123	16.7282	18.3916	-0.0110097	1.21387	6.17316	11.9167	-6.25307	15.321	19.3631	4.33653	-6.62441	12.4478	17.3028	26.2826	-4.01093	-13.4362	4.0022	3.47428	14.467	21.0317	11.0324	12.3208	3.09916	7.94931	9.50651	-7.62211	3.4605	17.8093	4.5927	4.66313	0.673695	20.9073	8.6687	1.39904	-8.70331	16.9767	1.92755	30.7458	20.8168	-24.9637
13-Dec-2018	hEOG - No	60	25.7799	2.83435	9.10293e-07	34.0608	-1.99006	31.4055	-0.623268	3.25651	13.4089	28.4204	13.7674	3.72479	18.7477	23.2953	-10.6628	10.7318	6.26344	17.3881	28.2165	-5.35332	33.2467	46.5262	9.36994	27.2101	24.7388	13.6551	27.5421	7.11244	16.9088	12.8445	24.9524	14.7	20.3078	17.1488	21.464	16.6553	45.0604	34.9118	24.4295	23.0663	18.5796	7.29831	25.1602	71.2619	25.5245	-4.12491	31.4177
23-Jan-2019	vEOG - Yes	50	16.3993	2.12586	0.871302	36.7185	0.241467	45.7686	27.4022	6.9977	7.15355	32.3315	5.15207	-10.4864	33.7919	54.5357	0.257195	9.51267	14.6496	8.06084	21.8294	8.8455	34.3393	9.09178	-1.82385	16.8774	6.12254	14.5661	37.5814	1.14314	10.8986	-5.82661	26.9051	31.8163	20.8716	-5.83393	25.9321	8.91472	19.1103	-6.28056	18.3942	3.24288	6.27267	5.69647	-0.732508	16.4961	38.6189	17.345	16.5032
23-Jan-2019	vEOG - No	50	16.3931	2.16291	0.871302	9.69335	16.0304	34.3288	29.2938	45.2417	-6.44881	21.7185	38.4902	24.7922	59.7529	-14.4345	4.16533	22.6439	43.3625	3.92235	15.7355	5.50707	9.22774	35.74	8.80633	-6.01728	2.37761	26.9429	22.5369	33.6174	-15.6696	8.87109	23.4971	11.4014	17.0537	31.0393	9.32515	15.5718	-6.13723	17.972	24.3696	18.4708	-6.61038	18.0327	30.4318	5.52391	27.8699	6.05046	15.7676
23-Jan-2019	hEOG - Yes	50	12.4191	1.81719	1.25829e-05	-3.31675	11.268	9.05495	18.5927	14.4469	11.2244	12.1864	4.87106	4.4654	17.9094	-35.0093	2.91699	15.5714	2.43638	13.4837	0.918129	-5.72604	1.14536	8.8452	16.5956	-3.2348	28.5251	45.4965	13.8485	16.787	19.6404	21.2868	8.07111	13.9726	8.15839	10.2482	-6.88029	1.42368	-7.30355	11.8557	12.0237	13.6489	14.6878	9.20066	24.5539	13.1204	24.2969	25.3127	22.1925
23-Jan-2019	hEOG - No	50	25.7683	2.02621	1.25829e-05	16.4266	12.4051	43.7829	9.78721	11.7021	33.1124	35.3967	35.5635	21.3431	11.9915	27.5195	16.7428	13.924	6.13381	18.1119	32.8935	10.1983	41.8176	20.5182	36.0837	6.84914	36.3661	32.6335	45.8877	-5.46417	7.18102	-3.71893	25.5448	8.83073	13.0979	31.7759	36.92	22.887	53.5605	37.1945	58.4321	25.1795	50.4321	14.9982	37.8754	30.0113	33.675	24.8592	34.2048
24-Jan-2019	vEOG - Yes	20	21.1262	2.42519	0.250297	25.2402	8.98344	47.9814	37.7054	32.1807	31.1455	13.7023	21.9947	19.8936	19.9936	18.4667	4.63385	23.9308	9.50338	30.1953	20.8957	8.61732	21.1445	11.4997	14.8167
24-Jan-2019	vEOG - No	20	16.2623	2.31724	0.250297	29.6704	23.7867	23.7875	26.8405	23.4202	-7.94882	18.8196	21.8751	33.1936	7.23106	12.9639	17.5486	19.2211	22.7374	7.28953	4.5338	18.7542	1.12145	11.094	9.30593
24-Jan-2019	hEOG - Yes	20	23.9711	4.89581	0.147847	11.2824	37.5902	5.7417	36.8013	19.4405	36.5183	22.5889	14.4271	10.622	29.7027	35.7918	76.0637	25.8758	6.28642	-17.2462	-1.41963	69.805	20.1961	27.3446	12.0087
24-Jan-2019	hEOG - No	20	31.2512	7.10164	0.147847	35.1887	52.5942	-1.8908	14.7397	61.0789	30.2118	7.33283	33.8228	30.3697	14.579	49.7301	40.1561	75.1462	101.044	38.4467	40.5578	-26.1122	-38.1905	26.1155	40.1036
25-Jan-2019	vEOG - Yes	10	70.0523	13.0881	0.140465	28.7902	12.5967	14.4619	123.139	132.003	183.821	-76.2415	12.8079	112.557	156.587
25-Jan-2019	vEOG - No	10	27.0413	6.39471	0.140465	41.8408	6.68832	78.7834	-11.5878	-6.94902	-23.8366	32.1054	78.869	-3.08886	77.5888
25-Jan-2019	hEOG - Yes	40	23.5891	5.84772	1.39555e-05	6.07823	7.61708	83.2632	23.6962	46.7066	58.7786	39.699	4.51831	-2.63629	25.9629	-1.47087	47.5626	31.6937	3.29372	26.4765	19.5822	29.6114	4.44054	174.416	-3.38402	50.5341	77.3307	16.7814	30.4166	69.5696	9.96485	36.5356	-11.2888	-20.6338	-17.2189	18.2758	-26.9916	4.56184	47.4083	19.2058	24.6698	-41.8106	-7.16352	37.8819	-0.36911
25-Jan-2019	hEOG - No	40	56	5.45241	1.39555e-05	83.0241	61.1328	12.8764	57.4313	7.50268	50.7178	49.1581	86.5059	160.811	60.1182	31.9302	45.5582	52.4037	13.7894	41.4366	115.279	122.901	41.1718	59.7783	56.4048	71.9866	-7.68813	122.81	37.358	69.6547	97.6562	34.4109	88.9713	68.0329	22.0583	32.0902	22.422	48.0335	41.3915	62.2636	35.7803	33.1922	65.3643	17.9647	66.3177
26-Jan-2019	vEOG - Yes	50	28.6291	4.22354	0.519204	35.25	51.4955	16.3671	24.8665	18.9988	17.7152	18.4227	23.635	25.4135	34.5366	7.18055	19.6135	11.4003	35.2576	10.6022	42.3693	6.64667	20.1114	26.8473	34.0791	29.9867	22.277	14.0136	32.0844	41.5149	27.7156	13.2542	31.7433	65.5807	21.6065	59.2027	17.1989	49.3312	46.2918	33.4737	-2.29111	28.5684	24.4179	2.83747	13.2489	118.397	127.434	-70.2623	-24.8356
26-Jan-2019	vEOG - No	50	37.1011	6.90009	0.519204	18.0214	40.6243	41.7545	22.6167	54.4029	3.24025	17.95	16.0611	28.1974	14.8681	8.02047	16.5951	3.85096	26.5007	15.5051	23.0123	27.6548	29.2563	9.05781	3.75749	12.0345	24.047	25.3849	40.963	0.263438	13.496	31.8859	21.4233	25.2134	17.3266	23.4618	50.7459	5.91021	16.712	43.8512	5.49105	5.64702	26.9426	4.72917	23.4139	11.6018	120.14	92.7293	239.548
26-Jan-2019	hEOG - Yes	50	25.599	3.4099	0.0416376	-11.8486	16.2243	17.9905	92.8657	28.8487	72.9802	8.22778	18.1439	62.5225	16.7535	36.3438	44.8131	29.1261	-5.07835	33.2214	23.7271	-15.6179	18.7058	16.3805	12.7491	-10.3614	15.2812	20.0729	24.0425	26.495	22.1556	34.2273	20.4994	12.8061	18.1777	16.3656	59.1442	29.7172	29.7484	32.353	13.1241	24.2363	27.8809	22.9041	29.3547	-30.1984	-11.7973	23.1924	50.3381
26-Jan-2019	hEOG - No	50	34.362	3.23917	0.0416376	21.9927	20.5948	-16.5557	66.5574	32.0351	18.0404	11.8478	25.0115	9.46283	21.5565	11.6167	60.2353	44.7898	36.3137	15.4661	24.1683	24.1676	35.4385	37.7518	12.5133	23.4288	45.8664	46.2445	50.6014	27.6938	3.50708	18.7026	23.9763	17.5931	60.9102	24.6778	34.971	38.0583	37.7255	37.4668	69.5836	0.424101	29.9086	5.5503	13.443	31.6662	99.017	58.2882	61.2465
14-Feb-2019	vEOG - Yes	80	15.9547	1.62229	0.259375	3.85812	29.7506	8.87557	18.4572	25.4718	19.3726	28.7587	3.8156	4.54773	15.0959	42.7942	5.95448	8.14546	21.8231	-13.7525	25.901	41.5476	11.285	2.7847	33.6264	21.4513	31.8777	-1.37529	47.5336	8.74815	15.2093	-9.60539	17.1612	22.8235	-9.77365	15.6141	41.8057	30.0506	26.3312	9.34614	12.2264	14.6521	14.4973	-3.36368	28.8301	13.6557	9.63304	20.3055	10.626
14-Feb-2019	vEOG - No	80	18.4777	1.68259	0.259375	29.2619	44.7432	36.2234	14.115	1.40297	32.0638	27.2927	14.0703	-5.15642	22.446	3.5708	44.4291	19.854	11.004	-4.16837	23.8174	37.0125	19.2064	13.6722	40.0128	25.787	25.3488	72.4122	-0.960361	11.7197	7.65978	22.3491	12.382	-0.304346	8.75502	-11.5614	24.0022	23.3926	36.6376	33.3617	40.4477	18.3638	22.9058	0.988342	-8.49141	0.310769	3.95908	-4.70487	16.3064
14-Feb-2019	hEOG - Yes	80	15.2497	1.28411	3.15904e-05	-6.43606	5.34313	29.7122	21.9484	39.586	3.81723	40.0769	19.1313	16.2137	12.6551	2.52641	19.0082	8.75036	20.4585	17.6208	5.99978	-3.83319	36.1962	21.006	6.33283	10.6901	22.4184	12.2704	17.393	25.1559	2.42318	27.144	16.2276	19.2153	23.7455	11.401	-3.75589	1.72227	27.0939	9.22388	8.15506	4.57784	-20.2631	20.5681	29.2287	6.98624	24.8744	16.1254	23.8952
14-Feb-2019	hEOG - No	80	23.3297	1.28561	3.15904e-05	20.7251	22.6978	17.3198	22.2628	10.2571	28.4208	33.5033	-6.31216	26.852	-0.453044	25.2832	18.2773	24.147	24.9526	28.8321	17.6123	12.0276	18.0436	45.841	-9.19187	27.3299	13.4461	10.6826	14.2698	19.5001	35.6502	49.8888	18.2385	31.6966	25.9935	9.96758	20.6296	36.7314	30.1746	39.8804	36.6147	3.39259	30.4345	21.4548	55.0595	14.0712	17.0779	21.0201	27.855
15-Feb-2019	vEOG - Yes	30	27.6124	3.61199	0.222573	42.6152	63.3027	56.2668	47.048	25.7859	22.1883	1.36113	65.918	65.5499	32.6118	12.9685	27.643	14.5927	25.5485	38.7647	32.832	-7.83569	19.8703	34.1172	26.5587	29.2547	40.7729	19.2623	-14.278	18.1012	21.2053	6.88739	28.6328	4.47347	26.3515
15-Feb-2019	vEOG - No	30	22.0472	3.32557	0.222573	34.4383	14.1863	65.4369	26.8265	47.2422	24.9967	61.8062	-13.5141	13.7121	22.5555	31.0706	25.9521	33.4153	0.834111	16.9447	39.306	10.2165	24.7195	-4.28615	9.89229	28.8836	23.3556	24.6615	25.8305	-1.3429	-0.605664	15.3965	16.5146	40.8354	2.13609
15-Feb-2019	hEOG - Yes	30	20.4473	3.71787	0.102326	41.2858	32.2637	40.7987	52.9396	20.1783	62.5801	8.8532	-38.0535	39.7668	5.95816	12.754	-11.518	21.946	8.86185	10.9712	15.8199	28.6734	49.2079	3.17555	23.2934	6.41845	31.3954	12.7029	20.0073	1.09712	20.2916	5.04464	20.8619	43.8025	22.0421
15-Feb-2019	hEOG - No	30	30.2704	4.36866	0.102326	49.7189	9.39574	29.7812	23.3066	3.55857	106.35	83.3951	-7.09222	12.0043	23.0552	21.4336	31.5311	55.7044	15.2617	28.3189	41.0616	15.368	21.6133	1.01183	-4.17623	33.106	28.8901	28.6974	25.0537	40.1971	44.8694	56.5691	23.2951	40.923	25.9105
16-Mar-2019	vEOG - Yes	80	23.8465	3.01223	0.06712	24.6367	63.4454	61.3502	31.6467	73.885	31.7768	75.0117	11.9349	24.969	52.5138	41.7984	9.90313	17.0988	48.9696	30.0226	44.0072	-3.31137	84.0027	11.2189	-172.891	41.3966	48.9818	49.0115	21.8769	6.81423	-19.1997	26.6656	64.1549	8.40359	29.9367	32.5332	35.3687	-15.5586	28.7974	63.8255	4.18128	2.47586	31.0879	19.2381	35.0499	8.08583	-3.22874	46.4587	14.6213
16-Mar-2019	vEOG - No	80	24.5209	3.52709	0.06712	21.7995	19.3293	36.6393	15.3099	59.719	3.06629	27.6886	6.2358	16.9828	19.2435	33.0397	-8.00431	-20.6481	50.1625	31.6616	-16.8966	91.5557	0.765858	206.554	196.71	46.5769	3.43452	82.5025	32.56	-5.77483	26.8234	72.3742	24.0876	79.7019	-20.4735	15.0734	21.5484	38.8462	36.0919	1.80141	40.9898	23.4762	23.9125	0.572127	15.588	36.7772	22.9794	19.4639	17.0656
16-Mar-2019	hEOG - Yes	100	34.2633	4.60961	0.000528367	70.8141	23.3567	24.273	18.7021	17.7041	2.8678	16.7382	14.7228	47.4789	37.7863	70.5598	73.4089	-5.86799	61.8338	57.0559	62.1441	44.8371	24.6538	68.3021	-186.118	58.5157	-15.3552	84.3589	95.0665	33.7971	1.37301	-3.44393	123.391	-18.7567	41.2704	74.8572	47.2359	41.418	57.5075	13.7438	2.69341	3.13986	38.8235	37.2314	30.579	59.4146	48.3979	41.4104	9.60196
16-Mar-2019	hEOG - No	100	20	4.38094	0.000528367	-22.412	20.9651	11.3621	16.8757	15.4372	23.4845	19.536	13.1498	11.3614	35.0135	9.84827	2.48753	-17.1009	4.56328	20.5442	-8.04247	65.5589	3.22958	231.023	139.386	-21.9561	18.9526	52.2667	7.71937	14.4618	-9.55031	26.8371	35.6687	-27.2407	41.5751	0.252695	23.9073	18.9636	20.3688	20.459	22.4388	33.2483	12.6797	30.1021	5.50308	4.33842	25.5767	26.1488	-22.4198
21-Mar-2019	vEOG - Yes	0
21-Mar-2019	vEOG - No	0
21-Mar-2019	hEOG - Yes	50	15.7734	3.4533	2.00955e-05	7.6695	8.01479	-8.37815	31.3731	-6.33496	28.496	54.9741	9.54467	0.528541	9.92963	-7.17807	25.5144	-35.7456	5.70378	4.23087	34.0539	-15.587	-52.0996	-9.99535	-28.4577	-7.03907	8.19362	2.55592	19.2433	35.7743	0.191919	33.5639	3.42051	16.2283	24.9043	31.1533	16.25	36.8313	21.0881	15.093	68.2881	10.9673	8.26445	67.1599	44.1921	23.423	16.2731	35.8149	6.17352
21-Mar-2019	hEOG - No	50	44.2832	5.2227	2.00955e-05	12.8318	35.6516	26.2896	16.0753	-16.0849	22.9763	37.0956	27.3347	-15.9312	70.6395	1.60093	21.0135	65.2081	79.6136	28.7402	53.5085	47.416	19.66	72.0134	64.5459	-0.0223536	17.4951	106.343	97.4087	50.0224	39.9197	26.7685	20.6186	114.595	1.89685	32.4659	65.9656	92.398	35.7478	76.0117	90.9469	48.965	52.1794	48.5522	86.701	73.2317	-24.9744	-44.7771	118.41
24-Mar-2019	vEOG - Yes	0
24-Mar-2019	vEOG - No	0
24-Mar-2019	hEOG - Yes	20	32.7122	4.39589	0.924573	48.6869	54.5442	5.78292	28.259	10.4782	47.6383	29.4805	6.9686	72.3571	2.91984	19.8839	33.607	40.0021	72.2685	30.3721	20.6184	39.4224	33.0632	30.9606	26.9311
24-Mar-2019	hEOG - No	20	37.4012	6.68762	0.924573	25.6435	48.4596	20.5898	65.3323	26.9385	13.1241	10.9916	12.3406	61.1713	39.5144	56.2321	23.4211	110.241	29.5227	14.9497	43.7179	43.5521	-2.30537	100.034	4.55271
25-Mar-2019	vEOG - Yes	0
25-Mar-2019	vEOG - No	0
25-Mar-2019	hEOG - Yes	20	26.6976	3.67294	0.946084	28.4006	51.706	43.6723	21.8929	10.4971	-0.0779366	33.9624	31.0463	16.3467	6.8713	29.8555	36.6085	61.2398	17.8724	35.6939	30.1934	-1.89559	37.2805	11.9773	30.8081
25-Mar-2019	hEOG - No	20	28.4251	4.77802	0.946084	69.1964	49.3214	10.7934	41.4398	10.4098	19.7521	14.9988	19.3707	30.609	36.866	4.75863	9.19647	61.1888	-1.46976	2.64244	37.996	15.8544	52.2523	59.3881	23.9371
11-Sep-2019	vEOG - Yes	20	12.6197	2.51931	0.0638922	13.2799	0.868542	22.0061	4.07576	13.058	-4.24488	1.78946	11.4553	26.9058	35.2334	24.0726	5.24636	12.702	-7.28709	26.6546	6.91773	6.20747	13.4265	16.0714	23.9548
11-Sep-2019	vEOG - No	20	5.69684	2.28556	0.0638922	-0.42303	4.78892	17.814	-1.72778	-7.78528	6.83552	8.27242	20.0001	12.6281	1.95634	10.4044	15.5655	-4.86339	18.598	2.53975	11.3641	2.61843	19.5221	-9.27105	-14.9003
11-Sep-2019	hEOG - Yes	20	10.7036	2.4568	0.924573	9.02992	7.59643	15.0589	-22.3885	5.62655	20.5914	10.9443	19.1702	19.2767	12.2345	-5.63581	13.7749	-2.29248	11.275	11.669	11.5451	9.96676	20.2158	27.9525	18.4606
11-Sep-2019	hEOG - No	20	23.8406	12.722	0.924573	14.8374	0.163971	-15.7889	259.477	43.3402	8.12315	20.5466	18.6408	3.66586	25.1171	19.2948	10.7671	16.267	2.62884	24.4564	-5.79819	12.6031	9.77665	8.26859	0.424337
21-Nov-2019	vEOG - Yes	30	7.63409	2.7791	0.311188	-7.32696	13.0362	4.99706	21.2087	-17.4364	5.50473	-1.30256	52.4065	14.6253	-15.2194	1.39192	22.0118	7.45977	23.0022	9.1103	-3.42201	-13.784	20.0708	34.0264	-14.1299	11.8525	7.64124	-3.0233	14.7022	7.30429	-8.63215	6.23036	8.57477	19.7622	8.38017
21-Nov-2019	vEOG - No	30	10.181	4.15297	0.311188	10.2758	50.4595	-27.9441	10.9002	17.4496	7.54108	-23.7944	16.0257	28.0057	-46.8727	-5.38064	21.5642	22.2291	-31.9122	32.2331	11.2327	48.3387	-15.4154	40.7785	7.2911	9.46739	3.75297	33.9448	22.4505	0.236098	19.5416	17.4442	7.05901	-2.30697	20.8347
21-Nov-2019	hEOG - Yes	30	8.50793	1.67076	0.446419	19.2466	13.449	9.2325	15.2076	7.8136	12.3893	-7.68555	13.1798	11.4746	20.6532	5.33768	0.206217	16.1323	-3.71345	9.95521	-2.14611	22.1021	1.59036	10.6174	-2.89245	17.8015	11.1198	-11.7143	4.54688	18.1016	6.95659	-3.50199	16.0475	2.31349	21.4168
21-Nov-2019	hEOG - No	30	11.3809	1.33994	0.446419	10.0518	1.31939	8.32138	13.7102	9.35334	7.67707	3.59981	10.1736	1.65567	17.356	14.847	12.0989	-2.30369	8.09259	17.7026	17.5379	17.5541	12.6043	4.40486	12.7353	8.97044	3.3684	11.5139	6.82942	10.0762	21.2369	31.2778	7.95734	27.135	14.5684
[truncated: 56 more columns]

[truncated: 3 more sheets: Figure S4-D, Figure S4-E, SpellerData]
